# Supplementary material for: Epigenomic and Proteomic Changes in Fetal Spleens Persistently Infected with Bovine Viral Diarrhea Virus: Repercussions for the Developing Immune System, Bone, Brain, and Heart
Source: Viruses. 2022 Feb 28;14(3):506. doi: 10.3390/v14030506 (PMC8949278; doi:10.3390/v14030506)
Supplement: Supplementary file 1 [file viruses-14-00506-s001.zip]

Archive with 4 entries (2 files):
- viruses-1605673/
- viruses-1605673/SupplementaryFiles/
- viruses-1605673/SupplementaryFiles/File S1.xlsx
- viruses-1605673/SupplementaryFiles/File S2.xls
