# Supplementary material for: Epigenomic and Proteomic Changes in Fetal Spleens Persistently Infected with Bovine Viral Diarrhea Virus: Repercussions for the Developing Immune System, Bone, Brain, and Heart
Source: Viruses. 2022 Feb 28;14(3):506. doi: 10.3390/v14030506 (PMC8949278; doi:10.3390/v14030506)
Supplement: Supplementary file 1 [file viruses-14-00506-s001.zip › viruses-1605673/SupplementaryFiles/File S1.xlsx]

## Sheet: General Signaling Pathways
Pathway	Gene Symbol	p Value	Log2 Fold Change
Signaling by Rho Family GTPases	ARHGEF2	4.58e-05	-32.448
	ARHGEF7	7.01e-06	-32.454
	ARHGEF9	6.26e-07	26.627
	ARHGEF19	5.93e-06	-31.791
	BAIAP2	8.99e-05	-28.663
	CDC42EP4	0.000106	-34.586
	CDH3	5.11e-05	-30.189
	CDH4	7.74e-05	-26.417
	CDH5	2.18e-05	-38.261
	CDH11	3.02e-05	-30.643
	CDH13	0.000103	30.566
	CDH22	1.46e-05	-36.218
	GNA12	5.68e-05	-27.296
	GNAI2	4.15e-07	-26.772
	GNAT1	2.26e-07	-39.154
	GNB1L	5.3e-07	-30.228
	GNG7	8.95e-05	-27.143
	GNG13	2.75e-07	29.342
	MAP2K2	8.7e-05	26.989
	MYL9	6.67e-09	-40.861
	MYL10	2.03e-05	-31.216
	PAK3	1.01e-07	26.667
	PARD3	2.54e-06	-30.532
	PRKCZ	2.6e-05	27.506
	RAC3	2.7e-07	-39.765
	RHOQ	5.73e-05	-28.857
	SEPTIN1	2.09e-05	-30.906
	SEPTIN5	4.61e-05	-30.27
	SEPTIN8	4.03e-06	-26.382
	SEPTIN9	0.000106	-31.778
Human Embryo Stem Cell Pluripotency	FGF4	6.05e-05	27.055
	FOXO1	0.000161	29.167
	FZD1	1.85e-05	27.788
	FZD5	4.77e-06	-30.645
	FZD9	0.000104	-28.133
	HNF1A	1.51e-06	-34.928
	NTF3	2.44e-05	-27.719
	NTF4	3.52e-06	27.428
	NTRK1	7.09e-06	31.423
	NTRK2	5.6e-06	-27.273
	PDGFRB	2e-07	-33.937
	PDPK1	1.28e-05	-38.274
	S1PR5	4.53e-06	-27.527
	SMAD3	1.75e-06	-26.471
	SMAD6	3.66e-05	-25.875
	TCF4	7.24e-07	-31.841
	TCF7	7.28e-06	-29.221
	WNT2B	5.99e-09	-31.67
	WNT7A	4.01e-07	-44.149
Wnt/B-Catenin Signaling	CCND1	5.47e-06	-31.886
	CDH3	5.11e-05	-30.189
	CDH5	2.18e-05	-38.261
	DKK3	0.000109	-29.292
	FZD1	1.85e-05	27.788
	FZD5	4.77e-06	-30.645
	FZD9	0.000104	-28.133
	HNF1A	1.51e-06	-34.928
	LRP5	0.000165	-31.54
	PPARD	5.63e-06	-33.171
	PPP2R3A	5.65e-05	32.252
	RARA	6.66e-06	-30.138
	RPS27A	6.65e-07	-26.263
	SFRP1	0.000135	-25.551
	SOX8	9.44e-05	-28.618
	SOX9	8.43e-06	-32.791
	TCF4	7.24e-07	-31.841
	TCF7	7.28e-06	-29.221
	WNT2B	5.99e-09	-31.67
	WNT7A	4.01e-07	-44.149
Protein Kinase A Signaling	CNGA3	3.55e-08	-30.777
	DUSP18	4.34e-08	-36.414
	DUSP26	3.7e-06	-30.593
	FICD	0.000115	-27.503
	GNAI2	4.15e-07	-26.772
	GNB1L	5.3e-07	-30.228
	GNG7	8.95e-05	-27.143
	GNG13	2.75e-07	29.342
	HNF1A	1.51e-06	-34.928
	MAP2K2	8.7e-05	26.989
	MAP3K1	5.22e-07	-29.31
	MYL9	6.67e-09	-40.861
	MYL10	2.03e-05	-31.216
	NFATC1	8.43e-05	33.466
	NFATC2	3.03e-10	35.288
	PDE4D	2.26e-05	-27.461
	PLCL2	1.18e-06	-39.466
	PRKAG2	1.51e-07	-40.906
	PRKCD	9.02e-06	25.606
	PRKCZ	2.6e-05	27.506
	PRKD1	1.78e-08	46.465
	PTPN3	1.38e-07	-27.957
	PTPRE	4.85e-06	-36.331
	PTPRJ	8.16e-05	25.29
	PTPRS	6.65e-06	-33.202
	PTPRU	2.44e-07	-34.17
	SMAD3	1.75e-06	-26.471
	TCF4	7.24e-07	-31.841
	TCF7	7.28e-06	-29.221
	TH	1.11e-07	-26.677
	TNNI2	1.1e-06	-41.468
	YWHAH	1.97e-08	32.258
PI3K/AKT Signaling	BCL2	4.68e-05	-26.444
	CCND1	5.47e-06	-31.886
	CDKN1A	0.000143	29.825
	FOXO1	0.000161	29.167
	GAB2	0.000149	25.988
	GDF15	6.55e-07	-33.046
	IKBKB	0	35.484
	IL1R1	5.02e-05	31.056
	IL21R	2.49e-05	27.322
	IL31RA	4.25e-05	-32.106
	IL3RA	4.86e-05	27.877
	IL6R	3.09e-05	34.295
	IL9R	7.21e-05	-27.756
	MAP2K2	8.7e-05	26.989
	PDPK1	1.28e-05	-38.274
	PPP2R3A	5.65e-05	32.252
	YWHAH	1.97e-08	32.258
Calcium Signaling	ATP2B2	1.31e-06	42.22
	ATP2B3	2.06e-06	31.199
	CACNA1G	0.000178	26.674
	CACNA1I	6.46e-05	32.271
	CACNA2D2	0.000109	-31.43
	CACNA2D4	0.000136	-32.204
	CACNG5	0	60.119
	CHRNG	1.27e-07	-43.727
	GRIN2B	1.94e-06	-34.509
	GRIN2C	1.33e-09	51.686
	HDAC7	7.27e-06	-33.704
	MEF2D	2.68e-06	-38.069
	MYL9	6.67e-09	-40.861
	NFATC1	8.43e-05	33.466
	NFATC2	3.03e-10	35.288
	PRKAG2	1.51e-07	-40.906
	SLC8A2	5.1e-05	29.132
	TNNI2	1.1e-06	-41.468
	TNNT2	2.66e-05	-36.701
STAT3 Pathway	BCL2	4.68e-05	-26.444
	CDKN1A	0.000143	29.825
	IL1R1	5.02e-05	31.056
	IL21R	2.49e-05	27.322
	IL31RA	4.25e-05	-32.106
	IL3RA	4.86e-05	27.877
	IL6R	3.09e-05	34.295
	IL9R	7.21e-05	-27.756
	MAP2K2	8.7e-05	26.989
	NTRK1	7.09e-06	31.423
	NTRK2	5.6e-06	-27.273
	PDGFRB	2e-07	-33.937
	SOCS3	7.39e-05	-30.058
	VEGFA	8.7e-09	-25.49
mTOR Signaling	EIF3F	1.97e-08	-39.326
	EIF3M	0.000169	-27.535
	EIF4G3	6.41e-05	-26.507
	GNB1L	5.3e-07	-30.228
	IRS1	1.83e-08	-42.523
	PDPK1	1.28e-05	-38.274
	PPP2R3A	5.65e-05	32.252
	PRKAG2	1.51e-07	-40.906
	PRKCD	9.02e-06	25.606
	PRKCZ	2.6e-05	27.506
	PRKD1	1.78e-08	46.465
	PROK1	7.04e-05	-29.412
	PRR5	6.39e-05	-31.02
	RAC3	2.7e-07	-39.765
	RHOQ	5.73e-05	-28.857
	RPS27A	6.65e-07	-26.263
	RPS6KA4	1.18e-06	-28.205
	VEGFA	8.7e-09	-25.49
Phospholipase C Signaling	ARHGEF2	4.58e-05	-32.448
	ARHGEF7	7.01e-06	-32.454
	ARHGEF9	6.26e-07	26.627
	ARHGEF19	5.93e-06	-31.791
	CD247	1.95e-07	-43.459
	GNB1L	5.3e-07	-30.228
	GNG7	8.95e-05	-27.143
	GNG13	2.75e-07	29.342
	HDAC7	7.27e-06	-33.704
	MAP2K2	8.7e-05	26.989
	MEF2D	2.68e-06	-38.069
	MPRIP	4.46e-08	29.603
	MYL9	6.67e-09	-40.861
	MYL10	2.03e-05	-31.216
	NFATC1	8.43e-05	33.466
	NFATC2	3.03e-10	35.288
	PRKCD	9.02e-06	25.606
	PRKCZ	2.6e-05	27.506
	PRKD1	1.78e-08	46.465
	RAC3	2.7e-07	-39.765
	RHOQ	5.73e-05	-28.857
Wnt/Ca + Pathway	FZD1	1.85e-05	27.788
	FZD5	4.77e-06	-30.645
	FZD9	0.000104	-28.133
	NFATC1	8.43e-05	33.466
	NFATC2	3.03e-10	35.288
	PLCL2	1.18e-06	-39.466
	ROR1	7.67e-06	-25.843

## Sheet: Immune Related Pathways
Pathway	Gene Symbol	p Value	Log2 Fold Change
Role of Macrophages, Fibroblasts and Endothelial Cells in Rheumatoid Arthritis	CCND1	5.47e-06	-31.886
	CEBPA	6e-07	-27.174
	CEBPD	2.45e-07	-35.964
	CSF1	1.38e-05	-30.283
	DKK3	0.000109	-29.292
	F2RL1	0	-25.563
	FZD1	1.85e-05	27.788
	FZD5	4.77e-06	-30.645
	FZD9	0.000104	-28.133
	HNF1A	1.51e-06	-34.928
	IKBKB	0	35.484
	IL1R1	5.02e-05	31.056
	IL6R	3.09e-05	34.295
	LRP5	0.000165	-31.54
	LTA	1.1e-05	28.303
	MAP2K2	8.7e-05	26.989
	MIF	2.23e-09	-36.14
	NFATC1	8.43e-05	33.466
	NFATC2	3.03e-10	35.288
	PLCL2	1.18e-06	-39.466
	PRKCD	9.02e-06	25.606
	PRKCZ	2.6e-05	27.506
	PRKD1	1.78e-08	46.465
	PROK1	7.04e-05	-29.412
	PRSS2	3.38e-06	33.955
	SFRP1	0.000135	-25.551
	SOCS3	7.39e-05	-30.058
	TCF4	7.24e-07	-31.841
	TCF7	7.28e-06	-29.221
	TRAF1	8.3e-05	-26.325
	TRAF2	5.02e-08	-44.481
	VEGFA	8.7e-09	-25.49
	WNT2B	5.99e-09	-31.67
	WNT7A	4.01e-07	-44.149
CCR5 Signaling in Macrophages	CACNA1G	0.000178	26.674
	CACNA1I	6.46e-05	32.271
	CACNA2D2	0.000109	-31.43
	CACNA2D4	0.000136	-32.204
	CACNG5	0	60.119
	CD247	1.95e-07	-43.459
	GNAI2	4.15e-07	-26.772
	GNB1L	5.3e-07	-30.228
	GNG7	8.95e-05	-27.143
	GNG13	2.75e-07	29.342
	PRKCD	9.02e-06	25.606
	PRKCZ	2.6e-05	27.506
	PRKD1	1.78e-08	46.465
IL8 Signaling	BCL2	4.68e-05	-26.444
	CCND1	5.47e-06	-31.886
	CCND3	3.67e-05	32.689
	GNA12	5.68e-05	-27.296
	GNAI2	4.15e-07	-26.772
	GNB1L	5.3e-07	-30.228
	GNG7	8.95e-05	-27.143
	GNG13	2.75e-07	29.342
	IKBKB	0	35.484
	ITGAM	5.62e-06	-37.012
	LASP1	2.29e-05	-29.825
	MAP2K2	8.7e-05	26.989
	MYL9	6.67e-09	-40.861
	PRKCD	9.02e-06	25.606
	PRKCZ	2.6e-05	27.506
	PRKD1	1.78e-08	46.465
	PROK1	7.04e-05	-29.412
	RAC3	2.7e-07	-39.765
	RHOQ	5.73e-05	-28.857
	VEGFA	8.7e-09	-25.49
IL15 Signaling	DDR1	1.31e-05	-31.571
	EPHA2	5.48e-05	27.319
	EPHA8	4.73e-06	-33.98
	EPHB4	8.71e-07	-32.17
	HCK	4.5e-08	-25.692
	MATK	3.84e-05	-30.36
	NTRK1	7.09e-06	31.423
	NTRK2	5.6e-06	-27.273
	PDGFRB	2e-07	-33.937
	PRKCZ	2.6e-05	27.506
	RET	0.000113	-26.441
	ROR1	7.67e-06	-25.843
	TNK1	3.21e-06	-27.988
	TYRO3	1.23e-06	33.07
Regulation of IL2 Expression in Activated and Anergic T Lymphocytes	CARD11	1.29e-06	-39.841
	CD247	1.95e-07	-43.459
	IKBKB	0	35.484
	MAP2K2	8.7e-05	26.989
	MAP3K1	5.22e-07	-29.31
	NFATC1	8.43e-05	33.466
	NFATC2	3.03e-10	35.288
	SMAD3	1.75e-06	-26.471
	VAV1	2.07e-05	-25.581
	VAV2	5.11e-06	-30.417
IL1 Signaling	GNA12	5.68e-05	-27.296
	GNAI2	4.15e-07	-26.772
	GNAT1	2.26e-07	-39.154
	GNB1L	5.3e-07	-30.228
	GNG7	8.95e-05	-27.143
	GNG13	2.75e-07	29.342
	IKBKB	0	35.484
	IL1R1	5.02e-05	31.056
	MAP3K1	5.22e-07	-29.31
	PRKAG2	1.51e-07	-40.906
B Cell Activator Factor Signaling	IKBKB	0	35.484
	MAP3K1	5.22e-07	-29.31
	NFATC1	8.43e-05	33.466
	NFATC2	3.03e-10	35.288
	TRAF1	8.3e-05	-26.325
	TRAF2	5.02e-08	-44.481
CXCR4 Signaling	GNA12	5.68e-05	-27.296
	GNAI2	4.15e-07	-26.772
	GNAT1	2.26e-07	-39.154
	GNB1L	5.3e-07	-30.228
	GNG7	8.95e-05	-27.143
	GNG13	2.75e-07	29.342
	MAP2K2	8.7e-05	26.989
	MYL9	6.67e-09	-40.861
	MYL10	2.03e-05	-31.216
	PAK3	1.01e-07	26.667
	PRKCD	9.02e-06	25.606
	PRKCZ	2.6e-05	27.506
	PRKD1	1.78e-08	46.465
	RAC3	2.7e-07	-39.765
	RHOQ	5.73e-05	-28.857
PKCO (theta) in T Cells	CACNA1G	0.000178	26.674
	CACNA1I	6.46e-05	32.271
	CACNA2D2	0.000109	-31.43
	CACNA2D4	0.000136	-32.204
	CACNG5	0	60.119
	CARD11	1.29e-06	-39.841
	CD247	1.95e-07	-43.459
	IKBKB	0	35.484
	MAP3K1	5.22e-07	-29.31
	NFATC1	8.43e-05	33.466
	NFATC2	3.03e-10	35.288
	RAC3	2.7e-07	-39.765
	VAV1	2.07e-05	-25.581
	VAV2	5.11e-06	-30.417
Leukocyte Extravasation Signaling	ARHGAP1	7.02e-06	30.549
	ARHGAP6	0	33.645
	CDH5	2.18e-05	-38.261
	CLDN7	1.26e-07	-27.487
	CTTN	0.000149	-29.468
	GNAI2	4.15e-07	-26.772
	ITGAM	5.62e-06	-37.012
	MAP2K2	8.7e-05	26.989
	MMP23B	4.96e-08	26.59
	PRKCD	9.02e-06	25.606
	PRKCZ	2.6e-05	27.506
	PRKD1	1.78e-08	46.465
	THY1	1.26e-05	-30.846
	TIMP4	5.13e-05	-30.518
	VAV1	2.07e-05	-25.581
	VAV2	5.11e-06	-30.417
CD27 Signaling	BID	6.91e-08	-34.444
	IKBKB	0	35.484
	MAP2K2	8.7e-05	26.989
	MAP3K1	5.22e-07	-29.31
	SIVA1	8.89e-06	-33.165
	TRAF2	5.02e-08	-44.481

## Sheet: Neural Development Pathway
Pathway	Gene Symbol	p Value	Log2 Fold Change
Axonal Guidance Signaling	ABLIM2	1.24e-05	-27.816
	ADAMTS17	3.07e-07	28.571
	ARHGEF7	7.01e-06	-32.454
	BAIAP2	8.99e-05	-28.663
	EFNA2	1.49e-05	-30.054
	EFNB2	1.21e-05	-25.806
	EPHA2	5.48e-05	27.319
	EPHA8	4.73e-06	-33.98
	EPHB4	8.71e-07	-32.17
	FZD1	1.85e-05	27.788
	FZD5	4.77e-06	-30.645
	FZD9	0.000104	-28.133
	GDF7	1.12e-05	25.317
	GLI2	5e-05	-28.683
	GLIS1	3.94e-05	-25.615
	GNA12	5.68e-05	-27.296
	GNAI2	4.15e-07	-26.772
	GNAT1	2.26e-07	-39.154
	GNB1L	5.3e-07	-30.228
	GNG7	8.95e-05	-27.143
	GNG13	2.75e-07	29.342
	KEL	3.92e-10	-42.144
	MAP2K2	8.7e-05	26.989
	MMP23B	4.96e-08	26.59
	MYL9	6.67e-09	-40.861
	MYL10	2.03e-05	-31.216
	NFATC1	8.43e-05	33.466
	NFATC2	3.03e-10	35.288
	NRP1	9.02e-06	-34.295
	NTF3	2.44e-05	-27.719
	NTF4	3.52e-06	27.428
	NTNG1	2.81e-05	-34.21
	NTRK1	7.09e-06	31.423
	NTRK2	5.6e-06	-27.273
	PAK3	1.01e-07	26.667
	PAPPA	9.65e-08	-27.826
	PITRM1	7e-05	-32.997
	PLCL2	1.18e-06	-39.466
	PLXNA1	3.11e-07	-32.653
	PLXNB2	6.11e-07	26.217
	PLXND1	1.6e-06	-26.927
	PRKAG2	1.51e-07	-40.906
	PRKCD	9.02e-06	25.606
	PRKCZ	2.6e-05	27.506
	PRKD1	1.78e-08	46.465
	PROK1	7.04e-05	-29.412
	RAC3	2.7e-07	-39.765
	RGS3	8.71e-06	-28.085
	RTN4R	1.86e-05	-30.695
	SEMA3B	2.1e-06	-34.329
	SEMA4C	1.34e-06	28.812
	SEMA6C	2.88e-07	-31.167
	SHANK2	2.11e-06	-28.148
	SLIT1	2.65e-05	-30.552
	SRGAP3	4.39e-05	-31.05
	TUBB6	8.82e-05	-26.264
	UNC5D	9.88e-05	-28.789
	VEGFA	8.7e-09	-25.49
	WNT2B	5.99e-09	-31.67
	WNT7A	4.01e-07	-44.149
Synaptogenesis Signaling Pathway	ARHGEF7	7.01e-06	-32.454
	CDH3	5.11e-05	-30.189
	CDH4	7.74e-05	-26.417
	CDH5	2.18e-05	-38.261
	CDH11	3.02e-05	-30.643
	CDH13	0.000103	30.566
	CDH22	1.46e-05	-36.218
	COMP	6.84e-05	-26.749
	CPLX1	1.59e-10	35.445
	EFNA2	1.49e-05	-30.054
	EFNB2	1.21e-05	-25.806
	EPHA2	5.48e-05	27.319
	EPHA8	4.73e-06	-33.98
	EPHB4	8.71e-07	-32.17
	GRIN2B	1.94e-06	-34.509
	GRIN2C	1.33e-09	51.686
	GRM4	1.45e-05	-29.01
	HCK	4.5e-08	-25.692
	MAPT	1.31e-06	-35.156
	NAPA	9.14e-06	-28.494
	NLGN4Y	7.59e-05	-31.819
	NRXN2	3.23e-08	-34.61
	NTRK2	5.6e-06	-27.273
	PRKAG2	1.51e-07	-40.906
	PRKCD	9.02e-06	25.606
	STXBP2	7.32e-06	25.779
	SYT2	9.45e-08	-32.407
	SYT7	0.000143	29.894
	SYT8	7.57e-05	-30.037
	THBS1	4.62e-05	-31.27
	THBS2	0.000135	-25.092
	TIAM1	5.45e-07	34.146
CREB Signaling in Neurons	CACNA1G	0.000178	26.674
	CACNA1I	6.46e-05	32.271
	CACNA2D2	0.000109	-31.43
	CACNA2D4	0.000136	-32.204
	CACNG5	0	60.119
	GNA12	5.68e-05	-27.296
	GNAI2	4.15e-07	-26.772
	GNAT1	2.26e-07	-39.154
	GNB1L	5.3e-07	-30.228
	GNG7	8.95e-05	-27.143
	GNG13	2.75e-07	29.342
	GRIK4	2.46e-05	-32.898
	GRIN2B	1.94e-06	-34.509
	GRIN2C	1.33e-09	51.686
	GRM4	1.45e-05	-29.01
	MAP2K2	8.7e-05	26.989
	PLCL2	1.18e-06	-39.466
	PRKAG2	1.51e-07	-40.906
	PRKCD	9.02e-06	25.606
	PRKCZ	2.6e-05	27.506
	PRKD1	1.78e-08	46.465
Alpha Adrenergic Signaling	GNAI2	4.15e-07	-26.772
	GNB1L	5.3e-07	-30.228
	GNG7	8.95e-05	-27.143
	GNG13	2.75e-07	29.342
	MAP2K2	8.7e-05	26.989
	PRKAG2	1.51e-07	-40.906
	PRKCD	9.02e-06	25.606
	PRKCZ	2.6e-05	27.506
	PRKD1	1.78e-08	46.465
	SLC8A2	5.1e-05	29.132
Synaptic Long Term Depression	CACNA1G	0.000178	26.674
	CACNA1I	6.46e-05	32.271
	CACNA2D2	0.000109	-31.43
	CACNA2D4	0.000136	-32.204
	CACNG5	0	60.119
	GNA12	5.68e-05	-27.296
	GNAI2	4.15e-07	-26.772
	GNAT1	2.26e-07	-39.154
	GRM4	1.45e-05	-29.01
	MAP2K2	8.7e-05	26.989
	PLCL2	1.18e-06	-39.466
	PPP2R3A	5.65e-05	32.252
	PRKCD	9.02e-06	25.606
	PRKCZ	2.6e-05	27.506
	PRKD1	1.78e-08	46.465

## Sheet: Cardiac Development Pathways
Pathway	Gene Symbol	p Value	Log2 Fold Change
Factors Promoting Cardiogenesis in Vertebrates	FZD1	1.85e-05	27.788
	FZD5	4.77e-06	-30.645
	FZD9	0.000104	-28.133
	HNF1A	1.51e-06	-34.928
	LRP5	0.000165	-31.54
	PRKCD	9.02e-06	25.606
	PRKCZ	2.6e-05	27.506
	PRKD1	1.78e-08	46.465
	TBX5	5.36e-05	-30.091
	TCF4	7.24e-07	-31.841
	TCF7	7.28e-06	-29.221
Role of NFAT in Cardiac Hypertrophy	CACNA1G	0.000178	26.674
	CACNA1I	6.46e-05	32.271
	CACNA2D2	0.000109	-31.43
	CACNA2D4	0.000136	-32.204
	CACNG5	0	60.119
	GNAI2	4.15e-07	-26.772
	GNB1L	5.3e-07	-30.228
	GNG7	8.95e-05	-27.143
	GNG13	2.75e-07	29.342
	HDAC7	7.27e-06	-33.704
	MAP2K2	8.7e-05	26.989
	MAP3K1	5.22e-07	-29.31
	MEF2D	2.68e-06	-38.069
	PLCL2	1.18e-06	-39.466
	PRKAG2	1.51e-07	-40.906
	PRKCD	9.02e-06	25.606
	PRKCZ	2.6e-05	27.506
	PRKD1	1.78e-08	46.465
	SLC8A2	5.1e-05	29.132
Cardiac Hypertrohpy Signaling (enhanced)	FGF4	6.05e-05	27.055
	FGF9	8.16e-05	-28.675
	FGF19	0.000104	-33.907
	FICD	0.000115	-27.503
	FZD1	1.85e-05	27.788
	FZD5	4.77e-06	-30.645
	FZD9	0.000104	-28.133
	GNA12	5.68e-05	-27.296
	GNAI2	4.15e-07	-26.772
	GNG7	8.95e-05	-27.143
	HDAC7	7.27e-06	-33.704
	IKBKB	0	35.484
	IL1R1	5.02e-05	31.056
	IL21R	2.49e-05	27.322
	IL31RA	4.25e-05	-32.106
	IL3RA	4.86e-05	27.877
	IL6R	3.09e-05	34.295
	IL9R	7.21e-05	-27.756
	LTA	1.1e-05	28.303
	MAP2K2	8.7e-05	26.989
	MAP3K1	5.22e-07	-29.31
	MEF2D	2.68e-06	-38.069
	MYOCD	1.7e-05	-26.206
	NFATC1	8.43e-05	33.466
	NFATC2	3.03e-10	35.288
	PDE4D	2.26e-05	-27.461
	PLCL2	1.18e-06	-39.466
	PRKAG2	1.51e-07	-40.906
	PRKCD	9.02e-06	25.606
	PRKCZ	2.6e-05	27.506
	PRKD1	1.78e-08	46.465
	WNT2B	5.99e-09	-31.67
	WNT7A	4.01e-07	-44.149

## Sheet: Bone Deveopment Pathways
Pathway	Gene Symbol	p Value	Log2 Fold Change
Role of Osteoblasts, Osteoclasts, and Chondrocytes in Rheumatoid Arthritis	ALPL	1.17e-07	-30
	BCL2	4.68e-05	-26.444
	COL1A1	1.71e-08	-39.864
	CSF1	1.38e-05	-30.283
	DKK3	0.000109	-29.292
	FOXO1	0.000161	29.167
	FZD1	1.85e-05	27.788
	FZD5	4.77e-06	-30.645
	FZD9	0.000104	-28.133
	GSN	1.56e-10	-46.107
	HNF1A	1.51e-06	-34.928
	IKBKB	0	35.484
	IL1R1	5.02e-05	31.056
	LRP5	0.000165	-31.54
	NFATC1	8.43e-05	33.466
	NFATC2	3.03e-10	35.288
	SFRP1	0.000135	-25.551
	SMAD6	3.66e-05	-25.875
	TCF4	7.24e-07	-31.841
	TCF7	7.28e-06	-29.221
	TRAF2	5.02e-08	-44.481
	WNT2B	5.99e-09	-31.67
	WNT7A	4.01e-07	-44.149
Osteoarthritis Pathway	ALPI	0	-55.556
	ALPL	1.17e-07	-30
	ANKH	0.000102	-28.289
	FADD	3.22e-06	-34.409
	FZD1	1.85e-05	27.788
	FZD5	4.77e-06	-30.645
	FZD9	0.000104	-28.133
	GLI2	5e-05	-28.683
	GLIS1	3.94e-05	-25.615
	HNF1A	1.51e-06	-34.928
	IL1R1	5.02e-05	31.056
	NOTCH1	1.87e-06	-34.821
	PPARD	5.63e-06	-33.171
	PRKAG2	1.51e-07	-40.906
	PROK1	7.04e-05	-29.412
	SDC4	5.11e-05	-28.767
	SMAD3	1.75e-06	-26.471
	SMAD6	3.66e-05	-25.875
	SOX9	8.43e-06	-32.791
	TCF4	7.24e-07	-31.841
	TCF7	7.28e-06	-29.221
	VEGFA	8.7e-09	-25.49
Actin Cytoskeleton Signaling	ARHGEF7	7.01e-06	-32.454
	BAIAP2	8.99e-05	-28.663
	FGF4	6.05e-05	27.055
	FGF9	8.16e-05	-28.675
	FGF19	0.000104	-33.907
	GNA12	5.68e-05	-27.296
	GSN	1.56e-10	-46.107
	MAP2K2	8.7e-05	26.989
	MATK	3.84e-05	-30.36
	MPRIP	4.46e-08	29.603
	MYL9	6.67e-09	-40.861
	MYL10	2.03e-05	-31.216
	PAK3	1.01e-07	26.667
	RAC3	2.7e-07	-39.765
	SSH1	1.35e-06	-30.209
	SSH3	3.28e-07	35.212
	TIAM1	5.45e-07	34.146
	VAV1	2.07e-05	-25.581
	VAV2	5.11e-06	-30.417
