# Supplementary material for: Epigenomic and Proteomic Changes in Fetal Spleens Persistently Infected with Bovine Viral Diarrhea Virus: Repercussions for the Developing Immune System, Bone, Brain, and Heart
Source: Viruses. 2022 Feb 28;14(3):506. doi: 10.3390/v14030506 (PMC8949278; doi:10.3390/v14030506)
Supplement: Supplementary file 1 [file viruses-14-00506-s001.zip › viruses-1605673/SupplementaryFiles/File S2.xls]

## Sheet: merged-DMRs02.17.2020 (1)
REFSEQ	SYMBOL	GENENAME	ENTREZID	chr	start	end	strand	pvalue	qvalue	meth.diff	version	context	state	Pred.Expr
NM_001001601	CDH5	cadherin 5	414735	chr18	34013013	34013013	+	0.000124623	0.00807035	30.5098	1	CpG	Hyper	-30.5098
NM_001001601	CDH5	cadherin 5	414735	chr18	34057252	34057252	-	2.17818e-05	0.00275198	38.2609	1	CpG	Hyper	-38.2609
NM_001007816	FADD	Fas associated via death domain	493720	chr29	47342759	47342759	-	3.21919e-06	0.000800222	34.4086	1	CpG	Hyper	-34.4086
NM_001010993	DIO3	iodothyronine deiodinase 3	494549	chr21	66517306	66517306	+	2.73047e-07	0.000156453	32.3232	3	CpG	Hyper	-32.3232
NM_001010993	DIO3	iodothyronine deiodinase 3	494549	chr21	66517316	66517316	+	1.36499e-06	0.000464162	29.4118	3	CpG	Hyper	-29.4118
NM_001013595	CRYGC	crystallin gamma C	281722	chr2	96408061	96408061	-	5.74605e-05	0.00505528	28.1846	1	CpG	Hyper	-28.1846
NM_001014958	SMUG1	single-strand-selective monofunctional uracil-DNA glycosylase 1	539771	chr5	25860071	25860071	-	9.51472e-05	0.00686898	30.8809	1	CpG	Hyper	-30.8809
NM_001015535	ILVBL	ilvB acetolactate synthase like	506955	chr7	8000190	8000190	+	6.64559e-05	0.00551384	27.997	1	CpG	Hyper	-27.997
NM_001015582	BRF2	BRF2 RNA polymerase III transcription initiation factor subunit	512789	chr27	33105124	33105124	-	7.08454e-05	0.00573126	31.9064	1	CpG	Hyper	-31.9064
NM_001015591	PAMR1	peptidase domain containing associated with muscle regeneration 1	513841	chr15	65988982	65988982	-	3.22163e-08	3.43394e-05	39.8973	1	CpG	Hyper	-39.8973
NM_001015642	CPXM1	carboxypeptidase X, M14 family member 1	532219	chr13	52412445	52412445	-	2.90713e-06	0.000752482	27.4905	2	CpG	Hyper	-27.4905
NM_001017943	B4GALNT1	beta-1,4-N-acetyl-galactosaminyltransferase 1	520159	chr5	55858011	55858011	-	1.39586e-05	0.00207208	29.3624	1	CpG	Hyper	-29.3624
NM_001024486	SLC37A2	solute carrier family 37 member 2	506687	chr29	28496507	28496507	+	2.65155e-06	0.000711269	30.8756	1	CpG	Hyper	-30.8756
NM_001024533	SLA	Src like adaptor	513589	chr14	8366219	8366219	+	2.26262e-06	0.000645112	30.9942	2	CpG	Hyper	-30.9942
NM_001024663	ABCG8	ATP binding cassette subfamily G member 8	508829	chr11	26092997	26092997	-	6.44062e-07	0.000279531	30.1003	1	CpG	Hyper	-30.1003
NM_001030304	ALX4	ALX homeobox 4	594846	chr15	74412376	74412376	-	7.1715e-08	6.20047e-05	25.5659	1	CpG	Hyper	-25.5659
NM_001030304	ALX4	ALX homeobox 4	594846	chr15	74517435	74517435	+	9.18353e-10	2.44758e-06	34.6405	1	CpG	Hyper	-34.6405
NM_001032301	UCN	urocortin	518336	chr11	72335621	72335621	+	3.06306e-05	0.00340151	27.0833	1	CpG	Hyper	-27.0833
NM_001032301	UCN	urocortin	518336	chr11	72338684	72338684	-	4.98362e-05	0.004623	25.9259	1	CpG	Hyper	-25.9259
NM_001032301	UCN	urocortin	518336	chr11	72338766	72338766	-	8.20558e-05	0.00626317	27.0468	1	CpG	Hyper	-27.0468
NM_001033608	MIF	macrophage migration inhibitory factor	280858	chr17	71291638	71291638	-	2.23111e-09	4.77752e-06	36.1404	1	CpG	Hyper	-36.1404
NM_001034039	COL1A1	collagen type I alpha 1 chain	282187	chr19	36465300	36465300	-	1.70904e-08	2.18075e-05	39.8642	2	CpG	Hyper	-39.8642
NM_001034336	ERH	ERH mRNA splicing and mitosis factor	508901	chr10	81153981	81153981	+	0.000110348	0.0075186	27.6696	1	CpG	Hyper	-27.6696
NM_001034353	ERGIC3	ERGIC and golgi 3	509546	chr13	64794241	64794241	-	2.2672e-08	2.67014e-05	33.7349	2	CpG	Hyper	-33.7349
NM_001034491	PDLIM4	PDZ and LIM domain 4	515410	chr7	22162461	22162461	-	1.39249e-05	0.00206852	27.001	2	CpG	Hyper	-27.001
NM_001034538	SNAI2	snail family transcriptional repressor 2	520631	chr14	19899819	19899819	+	3.2258e-07	0.00017527	28.0702	2	CpG	Hyper	-28.0702
NM_001034588	WDR18	WD repeat domain 18	533356	chr7	43502310	43502310	-	0.000119374	0.00787197	25.1354	1	CpG	Hyper	-25.1354
NM_001034765	THY1	Thy-1 cell surface antigen	614712	chr15	29981423	29981423	+	1.25835e-05	0.0019393	30.8463	1	CpG	Hyper	-30.8463
NM_001035011	MATK	megakaryocyte-associated tyrosine kinase	504668	chr7	20197782	20197782	+	3.84046e-05	0.00392291	30.3597	1	CpG	Hyper	-30.3597
NM_001035045	FSCN1	fascin actin-bundling protein 1	507342	chr25	38690223	38690223	-	5.56759e-05	0.00495683	26.5804	1	CpG	Hyper	-26.5804
NM_001035104	EIF2D	eukaryotic translation initiation factor 2D	511844	chr16	4371618	4371618	-	4.59309e-06	0.00101623	30.2326	1	CpG	Hyper	-30.2326
NM_001035398	CMAS	cytidine monophosphate N-acetylneuraminic acid synthetase	100336710	chr5	88207930	88207930	-	3.76586e-05	0.00387303	30.3578	1	CpG	Hyper	-30.3578
NM_001035413	APMAP	adipocyte plasma membrane associated protein	535740	chr13	42610276	42610276	-	8.75187e-06	0.00153345	29.3333	2	CpG	Hyper	-29.3333
NM_001035429	TPST2	tyrosylprotein sulfotransferase 2	540183	chr17	66240996	66240996	+	1.18051e-06	0.000422181	37.9291	2	CpG	Hyper	-37.9291
NM_001037455	LMF2	lipase maturation factor 2	510646	chr5	119807491	119807491	-	5.57449e-06	0.00115261	37.4661	1	CpG	Hyper	-37.4661
NM_001037455	LMF2	lipase maturation factor 2	510646	chr5	119807510	119807510	-	3.08995e-05	0.00341961	33.7624	1	CpG	Hyper	-33.7624
NM_001037455	LMF2	lipase maturation factor 2	510646	chr5	119807590	119807590	-	5.16899e-06	0.0010962	34.2129	1	CpG	Hyper	-34.2129
NM_001037598	EIF1B	eukaryotic translation initiation factor 1B	513481	chr22	13194752	13194752	-	0.000157525	0.00925505	26.3403	2	CpG	Hyper	-26.3403
NM_001038048	NUP50	nucleoporin 50	506836	chr5	115579966	115579966	+	1.39915e-05	0.00207449	30.2064	2	CpG	Hyper	-30.2064
NM_001038058	GOT1L1	glutamic-oxaloacetic transaminase 1 like 1	507913	chr27	33176153	33176153	+	4.42193e-05	0.0042963	31.1607	1	CpG	Hyper	-31.1607
NM_001038058	GOT1L1	glutamic-oxaloacetic transaminase 1 like 1	507913	chr27	33176447	33176447	-	2.29844e-05	0.00283963	32.3601	1	CpG	Hyper	-32.3601
NM_001038096	CFI	complement factor I	513197	chr6	15628305	15628305	+	1.04952e-07	8.06586e-05	39.3817	1	CpG	Hyper	-39.3817
NM_001038115	ACTRT2	actin related protein T2	515214	chr16	50039233	50039233	+	6.55576e-06	0.00127589	26.4417	1	CpG	Hyper	-26.4417
NM_001038115	ACTRT2	actin related protein T2	515214	chr16	50084494	50084494	+	3.43361e-07	0.000183586	27.1605	1	CpG	Hyper	-27.1605
NM_001038149	SYCE1	synaptonemal complex central element protein 1	529478	chr26	50014366	50014366	-	0.000178008	0.00992967	31.9444	2	CpG	Hyper	-31.9444
NM_001038523	CCDC124	coiled-coil domain containing 124	510778	chr7	5237019	5237019	-	2.4436e-05	0.0029423	32.6705	2	CpG	Hyper	-32.6705
NM_001040519	CLDN7	claudin 7	512975	chr19	26972118	26972118	-	1.2623e-07	9.16144e-05	27.4871	2	CpG	Hyper	-27.4871
NM_001040607	ASCL2	achaete-scute family bHLH transcription factor 2	664650	chr29	49310957	49310957	+	4.58517e-05	0.00439416	29.4505	1	CpG	Hyper	-29.4505
NM_001045871	TIMP4	TIMP metallopeptidase inhibitor 4	317694	chr22	56915143	56915143	-	5.12546e-05	0.00470301	30.5183	2	CpG	Hyper	-30.5183
NM_001045912	CHORDC1	cysteine and histidine rich domain containing 1	505144	chr29	4920110	4920110	+	6.33224e-09	1.03539e-05	32.0513	2	CpG	Hyper	-32.0513
NM_001045917	DBN1	drebrin 1	505406	chr7	38964200	38964200	-	6.61053e-05	0.00549888	30.4742	1	CpG	Hyper	-30.4742
NM_001046055	RTCA	RNA 3'-terminal phosphate cyclase	510469	chr3	43033684	43033684	+	1.33427e-06	0.00045745	33.5385	1	CpG	Hyper	-33.5385
NM_001046055	RTCA	RNA 3'-terminal phosphate cyclase	510469	chr3	43033721	43033721	+	7.61639e-06	0.00140275	30.6921	1	CpG	Hyper	-30.6921
NM_001046055	RTCA	RNA 3'-terminal phosphate cyclase	510469	chr3	43033725	43033725	+	7.76563e-05	0.00606279	27.1762	1	CpG	Hyper	-27.1762
NM_001046055	RTCA	RNA 3'-terminal phosphate cyclase	510469	chr3	43033729	43033729	+	6.04289e-07	0.000269385	34.1989	1	CpG	Hyper	-34.1989
NM_001046273	CCND1	cyclin D1	524530	chr29	46775988	46775988	+	5.46834e-06	0.00113768	31.8859	2	CpG	Hyper	-31.8859
NM_001046283	F2RL1	F2R like trypsin receptor 1	526525	chr10	8023127	8023127	+	8.47919e-12	5.24096e-08	25.5633	1	CpG	Hyper	-25.5633
NM_001046310	RAD23B	RAD23 homolog B, nucleotide excision repair protein	530189	chr8	97083331	97083331	-	9.98103e-05	0.00706198	28.9287	1	CpG	Hyper	-28.9287
NM_001046373	TUBB6	tubulin beta 6 class V	534206	chr24	42807401	42807401	+	8.8244e-05	0.00655279	26.2644	1	CpG	Hyper	-26.2644
NM_001046471	CDC42EP4	CDC42 effector protein 4	540152	chr19	58057023	58057023	+	0.00010558	0.00732717	34.5865	1	CpG	Hyper	-34.5865
NM_001046471	CDC42EP4	CDC42 effector protein 4	540152	chr19	58057045	58057045	+	6.11946e-05	0.00526009	33.4928	1	CpG	Hyper	-33.4928
NM_001046580	PACC1	proton activated chloride channel 1	616392	chr16	71162545	71162545	-	4.43384e-09	8.00034e-06	27.583	1	CpG	Hyper	-27.583
NM_001046588	FAM136A	family with sequence similarity 136 member A	616997	chr11	14162908	14162908	-	2.827e-05	0.00323128	25.3711	2	CpG	Hyper	-25.3711
NM_001046602	MPV17L	MPV17 mitochondrial inner membrane protein like	617491	chr25	13817308	13817308	+	2.45532e-05	0.00295274	26.5449	2	CpG	Hyper	-26.5449
NM_001046610	RBMXL2	RBMX like 2	617969	chr15	45657460	45657460	+	2.79985e-06	0.000733308	25.0512	1	CpG	Hyper	-25.0512
NM_001046610	RBMXL2	RBMX like 2	617969	chr15	45657468	45657468	+	2.23038e-06	0.00063883	30.6667	1	CpG	Hyper	-30.6667
NM_001046610	RBMXL2	RBMX like 2	617969	chr15	45657513	45657513	+	6.95971e-08	6.08374e-05	28.6232	1	CpG	Hyper	-28.6232
NM_001046610	RBMXL2	RBMX like 2	617969	chr15	45657514	45657514	-	8.70139e-06	0.00152768	28.4915	1	CpG	Hyper	-28.4915
NM_001075127	DNASE2	deoxyribonuclease 2, lysosomal	282218	chr7	12681038	12681038	+	3.50912e-06	0.000848572	25.4076	2	CpG	Hyper	-25.4076
NM_001075225	NTRK2	neurotrophic receptor tyrosine kinase 2	505824	chr8	78156895	78156895	-	5.5962e-06	0.00115526	27.2727	2	CpG	Hyper	-27.2727
NM_001075229	CSPG5	chondroitin sulfate proteoglycan 5	505866	chr22	52099130	52099130	+	2.49162e-07	0.00014712	26.3158	1	CpG	Hyper	-26.3158
NM_001075234	MYL9	myosin light chain 9	505964	chr13	65635197	65635197	-	6.66788e-09	1.08014e-05	40.8612	1	CpG	Hyper	-40.8612
NM_001075234	MYL9	myosin light chain 9	505964	chr13	65635199	65635199	-	2.11376e-06	0.000617602	36.938	1	CpG	Hyper	-36.938
NM_001075271	CIST1	intestine-specific transcript 1 protein	506589	chr7	4935365	4935365	-	1.16128e-05	0.00184517	25.3653	1	CpG	Hyper	-25.3653
NM_001075271	CIST1	intestine-specific transcript 1 protein	506589	chr7	4935424	4935424	-	2.03568e-05	0.00264401	34.298	1	CpG	Hyper	-34.298
NM_001075271	CIST1	intestine-specific transcript 1 protein	506589	chr7	4946085	4946085	-	3.77521e-05	0.00387808	32.1978	1	CpG	Hyper	-32.1978
NM_001075291	ZC3H8	zinc finger CCCH-type containing 8	506983	chr11	251424	251424	-	3.31821e-05	0.00357684	28.3629	2	CpG	Hyper	-28.3629
NM_001075291	ZC3H8	zinc finger CCCH-type containing 8	506983	chr11	251760	251760	+	6.17176e-07	0.000272752	25.0842	2	CpG	Hyper	-25.0842
NM_001075443	LDHD	lactate dehydrogenase D	510284	chr18	2433805	2433805	+	0.000133977	0.00841107	26.1964	1	CpG	Hyper	-26.1964
NM_001075485	LYSMD2	LysM domain containing 2	511013	chr10	58629975	58629975	+	9.64221e-06	0.00163267	25.7083	1	CpG	Hyper	-25.7083
NM_001075502	NOSIP	nitric oxide synthase interacting protein	511234	chr18	55990808	55990808	+	5.99208e-06	0.00120598	30.4272	1	CpG	Hyper	-30.4272
NM_001075510	TTLL12	tubulin tyrosine ligase like 12	511319	chr5	113984272	113984272	-	7.095e-07	0.00029886	36.1595	1	CpG	Hyper	-36.1595
NM_001075514	MTA1	metastasis associated 1	511438	chr21	69711590	69711590	-	6.15657e-05	0.00527741	25.5656	1	CpG	Hyper	-25.5656
NM_001075514	MTA1	metastasis associated 1	511438	chr21	69711609	69711609	-	9.44753e-09	1.43194e-05	50.4206	1	CpG	Hyper	-50.4206
NM_001075514	MTA1	metastasis associated 1	511438	chr21	69711651	69711651	-	1.7831e-05	0.00243612	35.2036	1	CpG	Hyper	-35.2036
NM_001075514	MTA1	metastasis associated 1	511438	chr21	69718719	69718719	+	4.69315e-06	0.00103001	36.3612	1	CpG	Hyper	-36.3612
NM_001075564	MPHOSPH6	M-phase phosphoprotein 6	512508	chr18	8871528	8871528	+	9.63817e-09	1.45326e-05	26.61	2	CpG	Hyper	-26.61
NM_001075596	RGS2	regulator of G-protein signaling 2, 24kDa	513055	chr4	58624924	58624924	+	6.21614e-07	0.000273161	33.3333	1	CpG	Hyper	-33.3333
NM_001075596	RGS2	regulator of G-protein signaling 2, 24kDa	513055	chr4	58624942	58624942	+	1.76314e-09	4.04369e-06	44.186	1	CpG	Hyper	-44.186
NM_001075670	SMAP2	small ArfGAP2	514465	chr3	105766285	105766285	-	3.16139e-07	0.000172607	30.7692	2	CpG	Hyper	-30.7692
NM_001075712	MTA2	metastasis associated 1 family member 2	515389	chr29	40948385	40948385	+	1.86777e-07	0.000120845	32.7058	1	CpG	Hyper	-32.7058
NM_001075712	MTA2	metastasis associated 1 family member 2	515389	chr29	40948394	40948394	+	4.33256e-07	0.000214906	32.1646	1	CpG	Hyper	-32.1646
NM_001075712	MTA2	metastasis associated 1 family member 2	515389	chr29	40948401	40948401	+	4.00866e-07	0.000204424	31.7901	1	CpG	Hyper	-31.7901
NM_001075723	CCDC70	coiled-coil domain containing 70	515635	chr12	21340234	21340234	-	7.18834e-06	0.00135652	26.1787	2	CpG	Hyper	-26.1787
NM_001075814	RGS11	regulator of G protein signaling 11	521040	chr25	305329	305329	-	1.26257e-05	0.00194217	28.0895	2	CpG	Hyper	-28.0895
NM_001075832	EFHD1	EF-hand domain family member D1	522462	chr3	112398589	112398589	+	0.000122592	0.00800605	26.9597	1	CpG	Hyper	-26.9597
NM_001075856	PWWP2B	PWWP domain containing 2B	524314	chr26	51957112	51957112	-	0.00017943	0.00997548	29.2735	2	CpG	Hyper	-29.2735
NM_001075915	POU2AF1	POU class 2 homeobox associating factor 1	528475	chr15	21661174	21661174	-	0.000148446	0.00893903	28.4101	1	CpG	Hyper	-28.4101
NM_001075955	NCLN	nicalin	531802	chr7	20643958	20643958	+	9.24931e-06	0.0015874	27.1186	1	CpG	Hyper	-27.1186
NM_001076012	DDR1	discoidin domain receptor tyrosine kinase 1	534092	chr23	28185856	28185856	-	1.30577e-05	0.00198223	31.5714	2	CpG	Hyper	-31.5714
NM_001076021	SERGEF	secretion regulating guanine nucleotide exchange factor	534377	chr15	34527295	34527295	-	6.3424e-05	0.0053721	28.7712	1	CpG	Hyper	-28.7712
NM_001076021	SERGEF	secretion regulating guanine nucleotide exchange factor	534377	chr15	34549406	34549406	+	0.000176259	0.00987686	30.8616	1	CpG	Hyper	-30.8616
NM_001076027	HSPB6	heat shock protein family B (small) member 6	534551	chr18	46468456	46468456	-	1.05817e-05	0.001738	35.8333	1	CpG	Hyper	-35.8333
NM_001076112	GLIPR2	GLI pathogenesis related 2	538565	chr8	60432112	60432112	-	1.2259e-06	0.000433618	35.6522	2	CpG	Hyper	-35.6522
NM_001076230	SEPTIN8	septin 8	540614	chr7	21569093	21569093	+	4.02803e-06	0.000928702	26.3818	2	CpG	Hyper	-26.3818
NM_001076281	UBAC1	UBA domain containing 1	613652	chr11	103480690	103480690	+	7.37395e-07	0.00030487	31.5256	1	CpG	Hyper	-31.5256
NM_001076316	GALNT18	polypeptide N-acetylgalactosaminyltransferase 18	614203	chr15	41415891	41415891	-	1.9426e-05	0.00257084	31.5568	1	CpG	Hyper	-31.5568
NM_001076377	TMEM204	transmembrane protein 204	615464	chr25	1203326	1203326	-	5.80427e-07	0.000262371	25.764	1	CpG	Hyper	-25.764
NM_001076456	RRAGC	Ras related GTP binding C	617367	chr3	107356978	107356978	-	2.95065e-07	0.000163584	37.034	1	CpG	Hyper	-37.034
NM_001076513	AKR1A1	aldo-keto reductase family 1 member A1	618607	chr3	100524058	100524058	+	1.39412e-07	9.84601e-05	30.137	2	CpG	Hyper	-30.137
NM_001076518	SULT4A1	sulfotransferase family 4A member 1	618738	chr5	114539813	114539813	+	6.44237e-07	0.000279531	27.2727	1	CpG	Hyper	-27.2727
NM_001076544	HASPIN	histone H3 associated protein kinase	767819	chr19	24420788	24420788	+	1.10628e-10	4.44303e-07	40.7664	2	CpG	Hyper	-40.7664
NM_001076544	HASPIN	histone H3 associated protein kinase	767819	chr19	24420794	24420794	+	8.27934e-14	8.79948e-10	51.0838	2	CpG	Hyper	-51.0838
NM_001076544	HASPIN	histone H3 associated protein kinase	767819	chr19	24420843	24420843	+	3.00876e-06	0.000769871	34.6745	2	CpG	Hyper	-34.6745
NM_001076817	RABL6	RAB, member RAS oncogene family like 6	508218	chr11	105914924	105914924	+	2.16726e-05	0.0027426	27.8966	1	CpG	Hyper	-27.8966
NM_001076858	PKP3	plakophilin 3	516247	chr29	50882890	50882890	+	0.000174104	0.00980511	32.1185	1	CpG	Hyper	-32.1185
NM_001076943	ZMAT4	zinc finger matrin-type 4	616397	chr27	36028510	36028510	+	0.000123937	0.00805044	32.2455	1	CpG	Hyper	-32.2455
NM_001076944	RAB31	RAB31, member RAS oncogene family	616979	chr24	41787943	41787943	+	2.59188e-06	0.000701728	30.808	1	CpG	Hyper	-30.808
NM_001077036	DGCR2	DiGeorge syndrome critical region gene 2	767971	chr17	72585928	72585928	+	4.14401e-07	0.00020816	31.7647	1	CpG	Hyper	-31.7647
NM_001077037	MGC134040	uncharacterized protein MGC134040	767972	chr3	20878072	20878072	+	0.000132316	0.00834954	25.0468	2	CpG	Hyper	-25.0468
NM_001077041	AMN	amnion associated transmembrane protein	767976	chr21	67616041	67616041	+	2.56229e-05	0.00303037	28.891	2	CpG	Hyper	-28.891
NM_001077041	AMN	amnion associated transmembrane protein	767976	chr21	67661279	67661279	-	4.18636e-06	0.00095401	30.137	2	CpG	Hyper	-30.137
NM_001077044	SSR3	signal sequence receptor subunit 3	767980	chr1	111034687	111034687	-	8.75187e-06	0.00153345	29.3333	2	CpG	Hyper	-29.3333
NM_001077065	SLC9A3R2	SLC9A3 regulator 2	768005	chr25	1588102	1588102	+	1.32054e-06	0.000454711	28.2805	2	CpG	Hyper	-28.2805
NM_001077083	MGC137036	uncharacterized protein MGC137036	768024	chr23	15878576	15878576	-	5.10105e-05	0.0046895	27.4534	2	CpG	Hyper	-27.4534
NM_001077126	C8H8orf74	chromosome 8 C8orf74 homolog	768069	chr8	8618239	8618239	-	2.37902e-08	2.76079e-05	42.1563	1	CpG	Hyper	-42.1563
NM_001077888	TAF1C	TATA-box binding protein associated factor, RNA polymerase I subunit C	509238	chr18	10470320	10470320	+	6.73708e-06	0.00129929	26.1331	1	CpG	Hyper	-26.1331
NM_001077903	CDKN1C	cyclin dependent kinase inhibitor 1C	510972	chr29	48812434	48812434	-	0.000154598	0.00915625	30.303	2	CpG	Hyper	-30.303
NM_001077917	PAXIP1	PAX interacting protein 1	513213	chr4	116779093	116779093	-	7.09734e-06	0.00134466	28	1	CpG	Hyper	-28
NM_001077917	PAXIP1	PAX interacting protein 1	513213	chr4	116859878	116859878	-	1.76535e-05	0.00242021	35.4167	1	CpG	Hyper	-35.4167
NM_001077917	PAXIP1	PAX interacting protein 1	513213	chr4	116859941	116859941	-	7.59497e-05	0.00597611	26.5414	1	CpG	Hyper	-26.5414
NM_001077973	RGS3	regulator of G protein signaling 3	527349	chr8	102735998	102735998	+	0.000107155	0.00738939	27.1657	2	CpG	Hyper	-27.1657
NM_001078012	MYT1L	myelin transcription factor 1 like	537684	chr8	111927152	111927152	+	1.26214e-05	0.00194217	28.6638	1	CpG	Hyper	-28.6638
NM_001078026	TNC	tenascin C	540664	chr8	104267807	104267807	-	1.10936e-06	0.000404698	26	2	CpG	Hyper	-26
NM_001078029	FAM13C	family with sequence similarity 13 member C	540918	chr28	14949612	14949612	-	3.86128e-06	0.000902916	37.4836	2	CpG	Hyper	-37.4836
NM_001078061	ARL14EPL	ADP ribosylation factor like GTPase 14 effector protein like	616348	chr10	4971502	4971502	+	6.44425e-05	0.00542006	29.9716	2	CpG	Hyper	-29.9716
NM_001078094	UBE2L3	ubiquitin conjugating enzyme E2 L3	767894	chr17	72146725	72146725	-	2.32921e-05	0.00286069	29.5718	1	CpG	Hyper	-29.5718
NM_001078122	DECR2	2,4-dienoyl-CoA reductase 2	768256	chr25	393271	393271	-	1.46041e-05	0.00213422	28.6107	1	CpG	Hyper	-28.6107
NM_001078154	SMARCD3	SWI/SNF related, matrix associated, actin dependent regulator of chromatin, subfamily d, member 3	777769	chr4	113837643	113837643	-	1.1677e-08	1.69329e-05	34.8911	1	CpG	Hyper	-34.8911
NM_001079507	MPZ	myelin protein zero	539462	chr3	8214777	8214777	-	4.48659e-05	0.00433736	30.3361	2	CpG	Hyper	-30.3361
NM_001079790	C16H1orf174	chromosome 16 C1orf174 homolog	616142	chr16	48932648	48932648	-	3.47381e-14	3.98353e-10	65.8537	1	CpG	Hyper	-65.8537
NM_001079790	C16H1orf174	chromosome 16 C1orf174 homolog	616142	chr16	48932663	48932663	-	0.000127586	0.00816994	30.3971	1	CpG	Hyper	-30.3971
NM_001080225	LRPAP1	LDL receptor related protein associated protein 1	504957	chr6	115374332	115374332	+	5.8512e-06	0.00118701	27.2764	1	CpG	Hyper	-27.2764
NM_001080254	TMEM134	transmembrane protein 134	510129	chr29	45353205	45353205	+	3.23418e-06	0.000803032	29.2532	2	CpG	Hyper	-29.2532
NM_001080280	SLC20A2	solute carrier family 20 member 2	518905	chr27	37326018	37326018	-	9.80739e-11	4.08961e-07	40.3361	1	CpG	Hyper	-40.3361
NM_001081515	DYRK1B	dual specificity tyrosine phosphorylation regulated kinase 1B	507571	chr18	49382649	49382649	-	1.25711e-05	0.00193858	30.6061	1	CpG	Hyper	-30.6061
NM_001081515	DYRK1B	dual specificity tyrosine phosphorylation regulated kinase 1B	507571	chr18	49382701	49382701	-	0.000134247	0.00842	26.9996	1	CpG	Hyper	-26.9996
NM_001081607	VIPR1	vasoactive intestinal peptide receptor 1	535858	chr22	14672436	14672436	-	2.68922e-06	0.000716289	29.5781	1	CpG	Hyper	-29.5781
NM_001081734	MOCS3	molybdenum cofactor synthesis 3	539728	chr13	78890721	78890721	+	5.90481e-05	0.00513569	39.7222	2	CpG	Hyper	-39.7222
NM_001082426	CLPTM1L	CLPTM1 like	506200	chr20	71100335	71100335	-	6.41356e-06	0.00125947	26.3038	2	CpG	Hyper	-26.3038
NM_001082436	CDC20	cell division cycle 20	515376	chr3	102657937	102657937	+	1.45663e-07	0.000101396	38.4332	2	CpG	Hyper	-38.4332
NM_001082436	CDC20	cell division cycle 20	515376	chr3	102657961	102657961	+	5.82935e-05	0.00509924	26.2686	2	CpG	Hyper	-26.2686
NM_001082471	BAG3	BCL2 associated athanogene 3	782633	chr26	39789165	39789165	-	1.74126e-07	0.000114531	31.5689	2	CpG	Hyper	-31.5689
NM_001082471	BAG3	BCL2 associated athanogene 3	782633	chr26	39789171	39789171	-	9.35389e-06	0.0015975	28.3447	2	CpG	Hyper	-28.3447
NM_001082473	EXTL3	exostosin like glycosyltransferase 3	783970	chr8	10019531	10019531	-	1.54198e-06	0.000505972	25.9843	1	CpG	Hyper	-25.9843
NM_001082473	EXTL3	exostosin like glycosyltransferase 3	783970	chr8	10019599	10019599	-	2.88537e-06	0.000748185	25.1969	1	CpG	Hyper	-25.1969
NM_001082473	EXTL3	exostosin like glycosyltransferase 3	783970	chr8	10019604	10019604	-	1.94334e-06	0.000581613	25.6	1	CpG	Hyper	-25.6
NM_001082605	RPN1	ribophorin I	507939	chr22	59311877	59311877	+	1.28056e-06	0.000446512	38.1538	2	CpG	Hyper	-38.1538
NM_001083422	STK17A	serine/threonine kinase 17a	513665	chr4	77636616	77636616	+	1.15352e-05	0.00183667	27.2727	1	CpG	Hyper	-27.2727
NM_001083429	PANK4	pantothenate kinase 4	514589	chr16	50361787	50361787	-	3.9673e-05	0.0040097	32.5033	2	CpG	Hyper	-32.5033
NM_001083482	PIAS4	protein inhibitor of activated STAT 4	534722	chr7	19996058	19996058	+	5.11162e-06	0.00108953	36.5079	2	CpG	Hyper	-36.5079
NM_001083486	CPZ	carboxypeptidase Z	537837	chr6	114783541	114783541	-	1.97986e-05	0.00260175	31.1376	2	CpG	Hyper	-31.1376
NM_001083486	CPZ	carboxypeptidase Z	537837	chr6	114783544	114783544	-	8.02535e-07	0.00032291	41.6667	2	CpG	Hyper	-41.6667
NM_001083486	CPZ	carboxypeptidase Z	537837	chr6	114805475	114805475	-	8.15884e-06	0.00146117	33.573	2	CpG	Hyper	-33.573
NM_001083504	ARMC7	armadillo repeat containing 7	613424	chr19	56329726	56329726	+	4.08901e-06	0.000937864	31.5947	1	CpG	Hyper	-31.5947
NM_001083519	ITPKA	inositol-trisphosphate 3-kinase A	615813	chr10	36920711	36920711	+	5.94034e-06	0.00119793	27.5013	1	CpG	Hyper	-27.5013
NM_001083677	LOC512867	GTPase, IMAP family member 1-like	512867	chr4	113132449	113132449	-	0.000179121	0.00996203	28.8602	2	CpG	Hyper	-28.8602
NM_001083677	LOC512867	GTPase, IMAP family member 1-like	512867	chr4	113132480	113132480	-	2.8949e-09	5.92006e-06	47.4348	2	CpG	Hyper	-47.4348
NM_001083691	FADS3	fatty acid desaturase 3	515925	chr29	40395578	40395578	-	1.44537e-07	0.000100935	36.6667	2	CpG	Hyper	-36.6667
NM_001083715	LMOD1	leiomodin 1	532090	chr16	80548489	80548489	-	1.13672e-06	0.000411749	36.8	1	CpG	Hyper	-36.8
NM_001083715	LMOD1	leiomodin 1	532090	chr16	80548543	80548543	-	3.33844e-05	0.0035911	32.2667	1	CpG	Hyper	-32.2667
NM_001083715	LMOD1	leiomodin 1	532090	chr16	80548546	80548546	-	2.72535e-07	0.000156365	38.3482	1	CpG	Hyper	-38.3482
NM_001083740	GPT	glutamic--pyruvic transaminase	539188	chr14	441062	441062	-	6.90743e-05	0.00564566	25.6697	2	CpG	Hyper	-25.6697
NM_001083740	GPT	glutamic--pyruvic transaminase	539188	chr14	441069	441069	-	1.40175e-06	0.000472775	32.9272	2	CpG	Hyper	-32.9272
NM_001083740	GPT	glutamic--pyruvic transaminase	539188	chr14	441080	441080	-	6.456e-07	0.000279772	30.9201	2	CpG	Hyper	-30.9201
NM_001083740	GPT	glutamic--pyruvic transaminase	539188	chr14	441085	441085	-	4.37001e-06	0.000980665	26.2879	2	CpG	Hyper	-26.2879
NM_001083766	PTP4A3	protein tyrosine phosphatase 4A3	100137722	chr14	2544316	2544316	+	0.000145068	0.0088015	25.299	1	CpG	Hyper	-25.299
NM_001083766	PTP4A3	protein tyrosine phosphatase 4A3	100137722	chr14	2544318	2544318	+	3.54514e-05	0.00373462	27.395	1	CpG	Hyper	-27.395
NM_001097570	STT3B	STT3 oligosaccharyltransferase complex catalytic subunit B	504474	chr22	6160667	6160667	-	7.88974e-05	0.00611747	25.9947	1	CpG	Hyper	-25.9947
NM_001097570	STT3B	STT3 oligosaccharyltransferase complex catalytic subunit B	504474	chr22	6160685	6160685	-	7.61224e-06	0.00140275	28.9655	1	CpG	Hyper	-28.9655
NM_001097570	STT3B	STT3 oligosaccharyltransferase complex catalytic subunit B	504474	chr22	6160715	6160715	-	3.17165e-05	0.00347516	27.0115	1	CpG	Hyper	-27.0115
NM_001097570	STT3B	STT3 oligosaccharyltransferase complex catalytic subunit B	504474	chr22	6160718	6160718	-	5.41667e-05	0.00487538	26.6667	1	CpG	Hyper	-26.6667
NM_001097983	ST3GAL1	ST3 beta-galactoside alpha-2,3-sialyltransferase 1	282351	chr14	7924894	7924894	-	5.75223e-05	0.00505716	33.3529	1	CpG	Hyper	-33.3529
NM_001097992	PEF1	penta-EF-hand domain containing 1	506928	chr2	122065377	122065377	-	2.56826e-06	0.000697066	29.2573	2	CpG	Hyper	-29.2573
NM_001097992	PEF1	penta-EF-hand domain containing 1	506928	chr2	122065393	122065393	-	6.46193e-05	0.00542917	31.0771	2	CpG	Hyper	-31.0771
NM_001098014	CHAF1B	chromatin assembly factor 1 subunit B	511654	chr1	148658386	148658386	+	6.34276e-08	5.68121e-05	38.4804	1	CpG	Hyper	-38.4804
NM_001098041	DLX4	distal-less homeobox 4	516030	chr19	36687708	36687708	-	7.22125e-05	0.00580077	27.1745	1	CpG	Hyper	-27.1745
NM_001098110	MAB21L1	mab-21 like 1	540081	chr12	25977695	25977695	+	5.90096e-07	0.000264855	29.3529	2	CpG	Hyper	-29.3529
NM_001098126	YBX2	Y-box binding protein 2	614429	chr19	26995758	26995758	-	1.12917e-08	1.64563e-05	27.7871	2	CpG	Hyper	-27.7871
NM_001098153	OXCT2	3-oxoacid CoA-transferase 2	782973	chr3	106319323	106319323	-	7.43944e-05	0.00590115	29.2179	1	CpG	Hyper	-29.2179
NM_001098379	IL22	interleukin 22	507778	chr5	45531335	45531335	-	1.48429e-06	0.000491855	36.5915	1	CpG	Hyper	-36.5915
NM_001098465	THAP7	THAP domain containing 7	789768	chr17	72338501	72338501	+	3.41196e-06	0.000831304	26.9231	1	CpG	Hyper	-26.9231
NM_001098867	NARS2	asparaginyl-tRNA synthetase 2, mitochondrial	504824	chr29	17469913	17469913	-	7.64156e-06	0.00140571	37.8179	2	CpG	Hyper	-37.8179
NM_001098947	SEPTIN1	septin 1	512478	chr25	26563203	26563203	-	2.08607e-05	0.00268188	30.9058	2	CpG	Hyper	-30.9058
NM_001098947	SEPTIN1	septin 1	512478	chr25	26563214	26563214	-	0.000137974	0.00854224	25.5001	2	CpG	Hyper	-25.5001
NM_001098995	SDSL	serine dehydratase like	516783	chr17	61009581	61009581	-	1.34875e-06	0.000460783	39.6977	1	CpG	Hyper	-39.6977
NM_001099053	LOXL2	lysyl oxidase like 2	532684	chr8	70527999	70527999	+	0.000158105	0.00927388	26.0502	1	CpG	Hyper	-26.0502
NM_001099053	LOXL2	lysyl oxidase like 2	532684	chr8	70531088	70531088	-	6.62634e-05	0.00550689	34.8968	1	CpG	Hyper	-34.8968
NM_001099053	LOXL2	lysyl oxidase like 2	532684	chr8	70531128	70531128	-	2.94553e-06	0.000760034	42.3829	1	CpG	Hyper	-42.3829
NM_001099155	CD177	CD177 molecule	616350	chr18	51556018	51556018	+	8.5639e-06	0.00151115	33.3491	2	CpG	Hyper	-33.3491
NM_001099363	WNT2B	Wnt family member 2B	445420	chr3	30837283	30837283	-	5.98538e-09	9.8982e-06	31.6701	2	CpG	Hyper	-31.6701
NM_001099380	GABRB3	gamma-aminobutyric acid type A receptor beta3 subunit	529593	chr21	3637073	3637073	+	8.53761e-14	8.96465e-10	45.49	1	CpG	Hyper	-45.49
NM_001099380	GABRB3	gamma-aminobutyric acid type A receptor beta3 subunit	529593	chr21	3637115	3637115	+	3.75215e-06	0.000886675	28.9584	1	CpG	Hyper	-28.9584
NM_001099719	STX18	syntaxin 18	614135	chr6	104533841	104533841	-	7.43157e-06	0.0013809	28	1	CpG	Hyper	-28
NM_001100306	DKK3	dickkopf WNT signaling pathway inhibitor 3	506627	chr15	40670438	40670438	+	0.000109079	0.00746823	29.2922	2	CpG	Hyper	-29.2922
NM_001100343	LRRC49	leucine rich repeat containing 49	511727	chr10	18054640	18054640	+	1.19976e-08	1.71975e-05	37.027	2	CpG	Hyper	-37.027
NM_001100343	LRRC49	leucine rich repeat containing 49	511727	chr10	18054651	18054651	+	1.52193e-09	3.61412e-06	37.1429	2	CpG	Hyper	-37.1429
NM_001100343	LRRC49	leucine rich repeat containing 49	511727	chr10	18054653	18054653	+	8.12324e-08	6.77022e-05	36.3121	2	CpG	Hyper	-36.3121
NM_001100343	LRRC49	leucine rich repeat containing 49	511727	chr10	18054655	18054655	+	1.5151e-08	2.0098e-05	39.6791	2	CpG	Hyper	-39.6791
NM_001100343	LRRC49	leucine rich repeat containing 49	511727	chr10	18054661	18054661	+	1.98715e-08	2.42894e-05	38.5816	2	CpG	Hyper	-38.5816
NM_001100343	LRRC49	leucine rich repeat containing 49	511727	chr10	18054663	18054663	+	1.88606e-09	4.29173e-06	37.041	2	CpG	Hyper	-37.041
NM_001100343	LRRC49	leucine rich repeat containing 49	511727	chr10	18054670	18054670	+	9.5986e-07	0.000366098	29.4737	2	CpG	Hyper	-29.4737
NM_001100343	LRRC49	leucine rich repeat containing 49	511727	chr10	18054682	18054682	+	8.37388e-07	0.000332137	34.5614	2	CpG	Hyper	-34.5614
NM_001100343	LRRC49	leucine rich repeat containing 49	511727	chr10	18054686	18054686	+	7.66112e-05	0.00600592	28.7831	2	CpG	Hyper	-28.7831
NM_001100343	LRRC49	leucine rich repeat containing 49	511727	chr10	18054693	18054693	+	2.91966e-05	0.00329834	28.0496	2	CpG	Hyper	-28.0496
NM_001100343	LRRC49	leucine rich repeat containing 49	511727	chr10	18054699	18054699	+	8.6373e-05	0.00646363	28.2456	2	CpG	Hyper	-28.2456
NM_001100354	OLFML2B	olfactomedin like 2B	513053	chr3	7531114	7531114	+	0.000159796	0.00932416	27.4188	1	CpG	Hyper	-27.4188
NM_001100354	OLFML2B	olfactomedin like 2B	513053	chr3	7531125	7531125	+	7.24831e-07	0.000302368	34.6212	1	CpG	Hyper	-34.6212
NM_001101040	GNAI2	G protein subunit alpha i2	281791	chr22	50107858	50107858	-	4.14971e-07	0.000208206	26.7717	1	CpG	Hyper	-26.7717
NM_001101097	HLX	H2.0 like homeobox	519165	chr16	24348552	24348552	+	1.03247e-08	1.5251e-05	32.2953	1	CpG	Hyper	-32.2953
NM_001101097	HLX	H2.0 like homeobox	519165	chr16	24360852	24360852	+	1.3047e-06	0.000451575	27.6502	1	CpG	Hyper	-27.6502
NM_001101230	INSM1	INSM transcriptional repressor 1	100137721	chr13	39817236	39817236	-	1.43001e-05	0.00210626	26.6226	1	CpG	Hyper	-26.6226
NM_001101251	IFI30	IFI30 lysosomal thiol reductase	615930	chr7	5058747	5058747	-	4.83947e-07	0.00023174	25.0532	2	CpG	Hyper	-25.0532
NM_001101879	OLFM1	olfactomedin 1	507002	chr11	105647366	105647366	+	1.64502e-07	0.000110282	32.369	2	CpG	Hyper	-32.369
NM_001101967	ARSG	arylsulfatase G	513067	chr19	61884167	61884167	-	3.46771e-05	0.0036856	33.1691	1	CpG	Hyper	-33.1691
NM_001102113	SLC6A18	solute carrier family 6 member 18	527659	chr20	71187980	71187980	+	1.48664e-06	0.000492449	29.3333	2	CpG	Hyper	-29.3333
NM_001102250	KCNIP2	potassium voltage-gated channel interacting protein 2	540895	chr26	22554214	22554214	-	5.38226e-05	0.00485378	29.5673	1	CpG	Hyper	-29.5673
NM_001102302	GCK	glucokinase	616576	chr4	77144225	77144225	+	3.02562e-05	0.00337844	29.7386	1	CpG	Hyper	-29.7386
NM_001102348	ARL4C	ADP ribosylation factor like GTPase 4C	788039	chr3	114142933	114142933	+	1.86702e-05	0.00250664	34.5714	1	CpG	Hyper	-34.5714
NM_001102349	ANKRD65	ankyrin repeat domain 65	788407	chr16	51126288	51126288	+	4.83918e-09	8.36789e-06	34.9451	1	CpG	Hyper	-34.9451
NM_001102349	ANKRD65	ankyrin repeat domain 65	788407	chr16	51126320	51126320	+	1.05625e-06	0.000392145	29.082	1	CpG	Hyper	-29.082
NM_001102524	APLNR	apelin receptor	615435	chr15	80448252	80448252	+	6.83602e-06	0.0013114	36.1905	2	CpG	Hyper	-36.1905
NM_001102536	NFATC4	nuclear factor of activated T cells 4	788119	chr10	20804529	20804529	+	6.12541e-05	0.00526157	33.1057	1	CpG	Hyper	-33.1057
NM_001102536	NFATC4	nuclear factor of activated T cells 4	788119	chr10	20804533	20804533	+	0.000144439	0.0087789	31.4797	1	CpG	Hyper	-31.4797
NM_001102549	BAP1	BRCA1 associated protein 1	100124510	chr22	48517398	48517398	-	3.34175e-05	0.00359332	31.5344	1	CpG	Hyper	-31.5344
NM_001102549	BAP1	BRCA1 associated protein 1	100124510	chr22	48517415	48517415	-	0.000106675	0.00736858	27.3294	1	CpG	Hyper	-27.3294
NM_001102549	BAP1	BRCA1 associated protein 1	100124510	chr25	1059856	1059856	+	2.51331e-06	0.000688586	26.3406	1	CpG	Hyper	-26.3406
NM_001103267	PSAPL1	prosaposin like 1	529295	chr6	113785682	113785682	+	1.26214e-05	0.00194217	26.648	1	CpG	Hyper	-26.648
NM_001103275	ACOT11	acyl-CoA thioesterase 11	533609	chr3	91739343	91739343	-	8.01512e-06	0.00144743	27.0364	1	CpG	Hyper	-27.0364
NM_001103275	ACOT11	acyl-CoA thioesterase 11	533609	chr3	91739348	91739348	-	8.84012e-06	0.00154426	28.1146	1	CpG	Hyper	-28.1146
NM_001104993	SIX6	SIX homeobox 6	539749	chr10	72691808	72691808	+	4.66387e-05	0.00443479	25.779	2	CpG	Hyper	-25.779
NM_001105000	EFNA2	ephrin A2	614453	chr7	43721969	43721969	+	1.48792e-05	0.00216233	30.0543	1	CpG	Hyper	-30.0543
NM_001105212	KIF17	kinesin family member 17	530435	chr2	131918744	131918744	-	9.27166e-05	0.0067528	26.0032	1	CpG	Hyper	-26.0032
NM_001105379	PPP1R37	protein phosphatase 1 regulatory subunit 37	516932	chr18	52785227	52785227	-	1.19806e-06	0.000426829	37.3352	1	CpG	Hyper	-37.3352
NM_001105402	RPP40	ribonuclease P/MRP subunit p40	531274	chr23	49597359	49597359	+	5.78967e-05	0.00507676	30.0486	2	CpG	Hyper	-30.0486
NM_001105447	LHX1	LIM homeobox 1	786041	chr19	13143311	13143311	-	0.000178347	0.00994265	25.1313	1	CpG	Hyper	-25.1313
NM_001105447	LHX1	LIM homeobox 1	786041	chr19	13170558	13170558	+	0.00011804	0.00782252	31.6196	1	CpG	Hyper	-31.6196
NM_001105447	LHX1	LIM homeobox 1	786041	chr19	13302215	13302215	-	9.94821e-10	2.59581e-06	27.5679	1	CpG	Hyper	-27.5679
NM_001105447	LHX1	LIM homeobox 1	786041	chr19	13304523	13304523	+	8.14898e-08	6.77022e-05	27.1657	1	CpG	Hyper	-27.1657
NM_001105451	POU3F1	POU class 3 homeobox 1	617830	chr3	107774409	107774409	+	0.000155387	0.00918152	29.1507	2	CpG	Hyper	-29.1507
NM_001105451	POU3F1	POU class 3 homeobox 1	617830	chr3	107774413	107774413	+	1.05833e-05	0.001738	34.1062	2	CpG	Hyper	-34.1062
NM_001105484	LOC100125913	uncharacterized LOC100125913	100125913	chr7	406717	406717	-	9.65305e-07	0.000366994	26.0591	2	CpG	Hyper	-26.0591
NM_001105484	LOC100125913	uncharacterized LOC100125913	100125913	chr7	407006	407006	-	1.23248e-07	9.03384e-05	28.9462	2	CpG	Hyper	-28.9462
NM_001105484	LOC100125913	uncharacterized LOC100125913	100125913	chr7	407344	407344	+	7.83552e-07	0.000317322	31.9296	2	CpG	Hyper	-31.9296
NM_001105484	LOC100125913	uncharacterized LOC100125913	100125913	chr7	407368	407368	+	3.07271e-08	3.31836e-05	31.2695	2	CpG	Hyper	-31.2695
NM_001105484	LOC100125913	uncharacterized LOC100125913	100125913	chr7	407409	407409	-	0.000179858	0.00998847	27.1658	2	CpG	Hyper	-27.1658
NM_001105507	TTC9B	tetratricopeptide repeat domain 9B	100125944	chr18	49610950	49610950	+	6.65231e-06	0.00128893	32.8464	1	CpG	Hyper	-32.8464
NM_001105621	RSPO1	R-spondin 1	511675	chr3	108247790	108247790	+	8.527e-08	7.0298e-05	29.0994	1	CpG	Hyper	-29.0994
NM_001105621	RSPO1	R-spondin 1	511675	chr3	108247809	108247809	+	2.41839e-06	0.000671444	27.468	1	CpG	Hyper	-27.468
NM_001105626	TTYH2	tweety family member 2	533184	chr19	57187914	57187914	+	0.00012018	0.00790541	27.8626	1	CpG	Hyper	-27.8626
NM_001105631	PHLDA1	pleckstrin homology like domain family A member 1	540135	chr5	5532410	5532410	-	4.53458e-05	0.00436198	27.033	1	CpG	Hyper	-27.033
NM_001109793	ANKH	ANKH inorganic pyrophosphate transport regulator	511800	chr20	58308756	58308756	+	0.000101604	0.00713701	28.2895	1	CpG	Hyper	-28.2895
NM_001109999	BDKRB1	bradykinin receptor B1	532119	chr21	61114970	61114970	+	7.07762e-05	0.00572779	26.9866	1	CpG	Hyper	-26.9866
NM_001110064	B9D1	B9 domain containing 1	505335	chr19	34111406	34111406	+	2.52254e-05	0.00300168	36.9892	2	CpG	Hyper	-36.9892
NM_001110194	HCK	HCK proto-oncogene, Src family tyrosine kinase	280814	chr13	61562910	61562910	+	4.49822e-08	4.40612e-05	25.6915	1	CpG	Hyper	-25.6915
NM_001113281	KCNC1	potassium voltage-gated channel subfamily C member 1	541459	chr15	34779402	34779402	-	7.78091e-07	0.000315698	31.5109	1	CpG	Hyper	-31.5109
NM_001113281	KCNC1	potassium voltage-gated channel subfamily C member 1	541459	chr15	34779907	34779907	+	1.08329e-05	0.001763	28.2123	1	CpG	Hyper	-28.2123
NM_001113284	GSN	gelsolin	535077	chr8	110710608	110710608	-	1.55945e-10	5.75965e-07	46.1073	1	CpG	Hyper	-46.1073
NM_001113314	GNG7	G protein subunit gamma 7	618399	chr7	21020221	21020221	+	8.9494e-05	0.00661258	27.1429	1	CpG	Hyper	-27.1429
NM_001113538	C15H11orf34	chromosome 15 open reading frame, human C11orf34	505518	chr15	22834886	22834886	-	5.44593e-05	0.00489172	28.1577	1	CpG	Hyper	-28.1577
NM_001113722	SNN	stannin	615361	chr25	10358780	10358780	+	0.000166332	0.00955767	31.5942	1	CpG	Hyper	-31.5942
NM_001114509	TFF3	trefoil factor 3	517889	chr1	142553418	142553418	-	5.15007e-09	8.818e-06	29.2683	2	CpG	Hyper	-29.2683
NM_001114855	BoLA	major histocompatibility complex, class I, A	533050	chr23	27830667	27830667	+	1.51559e-05	0.0021883	30.7003	1	CpG	Hyper	-30.7003
NM_001114855	BoLA	major histocompatibility complex, class I, A	533050	chr23	27830724	27830724	+	3.38778e-05	0.00362671	28.2235	1	CpG	Hyper	-28.2235
NM_001114976	SELENON	selenoprotein N	616379	chr2	127265566	127265566	+	4.36443e-08	4.31255e-05	30.5344	2	CpG	Hyper	-30.5344
NM_001123035	PGK2	phosphoglycerate kinase 2	538592	chr23	22505128	22505128	-	2.08716e-08	2.51939e-05	33.8629	2	CpG	Hyper	-33.8629
NM_001128069	ANGPTL5	angiopoietin like 5	514285	chr15	6984671	6984671	+	1.17782e-05	0.00186168	30.7631	1	CpG	Hyper	-30.7631
NM_001143862	LSM7	LSM7 homolog, U6 small nuclear RNA and mRNA degradation associated	509920	chr7	21225566	21225566	+	3.01143e-08	3.25621e-05	26.7036	1	CpG	Hyper	-26.7036
NM_001143862	LSM7	LSM7 homolog, U6 small nuclear RNA and mRNA degradation associated	509920	chr7	21225629	21225629	+	5.1191e-05	0.00469936	25.7336	1	CpG	Hyper	-25.7336
NM_001144108	PKNOX2	PBX/knotted 1 homeobox 2	617454	chr29	28834759	28834759	+	1.78726e-06	0.000549622	35.9195	2	CpG	Hyper	-35.9195
NM_001163947	KPNA7	karyopherin subunit alpha 7	789280	chr25	37092595	37092595	-	4.48801e-05	0.00433777	36.89	1	CpG	Hyper	-36.89
NM_001163947	KPNA7	karyopherin subunit alpha 7	789280	chr25	37123215	37123215	+	4.25416e-05	0.00419362	30.3759	1	CpG	Hyper	-30.3759
NM_001164418	DNAH9	dynein axonemal heavy chain 9	790891	chr19	30228122	30228122	-	2.38475e-10	8.21481e-07	45.7143	2	CpG	Hyper	-45.7143
NM_001166511	COL4A1	collagen type IV alpha 1 chain	282191	chr12	84980997	84980997	-	3.55651e-06	0.000855759	27.5353	2	CpG	Hyper	-27.5353
NM_001166517	COMP	cartilage oligomeric matrix protein	281088	chr7	4425051	4425051	+	6.84275e-05	0.00561277	26.7494	1	CpG	Hyper	-26.7494
NM_001166567	USP22	ubiquitin specific peptidase 22	509694	chr19	35127101	35127101	+	5.99509e-08	5.44819e-05	28.8889	1	CpG	Hyper	-28.8889
NM_001166575	KRT14	keratin 14	404111	chr19	41793520	41793520	+	7.38843e-05	0.00588136	29.8202	2	CpG	Hyper	-29.8202
NM_001172375	CCDC3	coiled-coil domain containing 3	509875	chr13	11529100	11529100	+	6.89575e-05	0.00564031	27.0588	1	CpG	Hyper	-27.0588
NM_001191244	GPR179	G protein-coupled receptor 179	787335	chr19	38994160	38994160	+	0.000142392	0.00870095	25.3885	1	CpG	Hyper	-25.3885
NM_001191258	MRM2	mitochondrial rRNA methyltransferase 2	790010	chr25	40964609	40964609	+	1.12124e-05	0.00180257	25.0198	1	CpG	Hyper	-25.0198
NM_001191312	GFI1	growth factor independent 1 transcriptional repressor	100139952	chr3	50950111	50950111	-	4.50993e-05	0.00435104	32.6781	2	CpG	Hyper	-32.6781
NM_001191383	PITPNM2	phosphatidylinositol transfer protein membrane associated 2	523999	chr17	52481213	52481213	-	6.02329e-06	0.00120973	33.8415	1	CpG	Hyper	-33.8415
NM_001191383	PITPNM2	phosphatidylinositol transfer protein membrane associated 2	523999	chr17	52481216	52481216	-	5.28627e-05	0.00479403	33.1398	1	CpG	Hyper	-33.1398
NM_001191383	PITPNM2	phosphatidylinositol transfer protein membrane associated 2	523999	chr17	52481234	52481234	-	1.26585e-05	0.00194431	33.7577	1	CpG	Hyper	-33.7577
NM_001191383	PITPNM2	phosphatidylinositol transfer protein membrane associated 2	523999	chr17	52481278	52481278	-	9.51139e-07	0.000363392	40.4406	1	CpG	Hyper	-40.4406
NM_001191400	RPS6KA4	ribosomal protein S6 kinase A4	523746	chr29	42682845	42682845	-	1.17813e-06	0.000421839	28.2051	1	CpG	Hyper	-28.2051
NM_001191446	SLC13A5	solute carrier family 13 member 5	507000	chr19	25196435	25196435	-	2.10867e-08	2.53132e-05	37.6296	1	CpG	Hyper	-37.6296
NM_001191446	SLC13A5	solute carrier family 13 member 5	507000	chr19	25196459	25196459	-	3.43825e-06	0.000835878	31.8673	1	CpG	Hyper	-31.8673
NM_001191483	RET	ret proto-oncogene	515924	chr28	13468678	13468678	+	0.000112782	0.00761357	26.441	1	CpG	Hyper	-26.441
NM_001191494	PTPRU	protein tyrosine phosphatase receptor type U	535675	chr2	124258280	124258280	+	2.75299e-05	0.00317711	32.4621	1	CpG	Hyper	-32.4621
NM_001191494	PTPRU	protein tyrosine phosphatase receptor type U	535675	chr2	124303908	124303908	+	2.44152e-07	0.000145254	34.1704	1	CpG	Hyper	-34.1704
NM_001191526	SH3BP2	SH3 domain binding protein 2	617344	chr6	115920045	115920045	-	1.55503e-09	3.66279e-06	47.9055	1	CpG	Hyper	-47.9055
NM_001191526	SH3BP2	SH3 domain binding protein 2	617344	chr6	115920055	115920055	-	3.49521e-06	0.000846148	38.5025	1	CpG	Hyper	-38.5025
NM_001191526	SH3BP2	SH3 domain binding protein 2	617344	chr6	115920060	115920060	-	1.97936e-05	0.00260148	34.1353	1	CpG	Hyper	-34.1353
NM_001191526	SH3BP2	SH3 domain binding protein 2	617344	chr6	115920092	115920092	-	2.35858e-09	5.01351e-06	48.6445	1	CpG	Hyper	-48.6445
NM_001191526	SH3BP2	SH3 domain binding protein 2	617344	chr6	115920113	115920113	-	0.000174695	0.00982699	25.3333	1	CpG	Hyper	-25.3333
NM_001191526	SH3BP2	SH3 domain binding protein 2	617344	chr6	115920126	115920126	-	5.81189e-06	0.00118231	36.8437	1	CpG	Hyper	-36.8437
NM_001191541	ADGRB1	adhesion G protein-coupled receptor B1	524070	chr14	1856209	1856209	+	3.45131e-08	3.60656e-05	34.8477	1	CpG	Hyper	-34.8477
NM_001192042	SLC7A4	solute carrier family 7 member 4	504923	chr17	72373418	72373418	-	6.49397e-06	0.00126868	25.1769	1	CpG	Hyper	-25.1769
NM_001192067	GALNT17	polypeptide N-acetylgalactosaminyltransferase 17	505622	chr25	29441187	29441187	+	6.70781e-05	0.00554213	30.0798	2	CpG	Hyper	-30.0798
NM_001192094	TNNI2	troponin I2, fast skeletal type	506434	chr29	49645642	49645642	-	2.423e-05	0.0029276	34.9091	1	CpG	Hyper	-34.9091
NM_001192094	TNNI2	troponin I2, fast skeletal type	506434	chr29	49645644	49645644	-	1.97454e-05	0.00259868	36.4221	1	CpG	Hyper	-36.4221
NM_001192094	TNNI2	troponin I2, fast skeletal type	506434	chr29	49645669	49645669	-	1.09534e-06	0.000401714	41.4683	1	CpG	Hyper	-41.4683
NM_001192113	ZSCAN10	zinc finger and SCAN domain containing 10	538853	chr25	2549337	2549337	+	6.65735e-05	0.00551782	27.9207	1	CpG	Hyper	-27.9207
NM_001192114	GATA2	GATA binding protein 2	506809	chr22	59351102	59351102	-	3.13258e-07	0.000171488	29.2818	2	CpG	Hyper	-29.2818
NM_001192128	LBX2	ladybird homeobox 2	538906	chr11	10137803	10137803	+	2.57624e-05	0.00304397	35.9184	1	CpG	Hyper	-35.9184
NM_001192145	GBX2	gastrulation brain homeobox 2	507344	chr3	115658359	115658359	+	4.61574e-05	0.00441245	26.1616	1	CpG	Hyper	-26.1616
NM_001192160	TUB	TUB bipartite transcription factor	539051	chr15	44449104	44449104	+	2.87408e-06	0.000745921	38.7582	2	CpG	Hyper	-38.7582
NM_001192173	PADI4	peptidyl arginine deiminase 4	508161	chr2	135287424	135287424	-	0.000124182	0.00806098	28.408	1	CpG	Hyper	-28.408
NM_001192180	SLC30A10	solute carrier family 30 member 10	508385	chr16	23440020	23440020	-	1.88255e-06	0.000569282	33.0025	1	CpG	Hyper	-33.0025
NM_001192180	SLC30A10	solute carrier family 30 member 10	508385	chr16	23440081	23440081	-	3.07452e-06	0.000779375	35.641	1	CpG	Hyper	-35.641
NM_001192243	FOXI1	forkhead box I1	539442	chr20	2012131	2012131	+	2.15861e-05	0.00273598	29.6282	1	CpG	Hyper	-29.6282
NM_001192243	FOXI1	forkhead box I1	539442	chr20	2012161	2012161	+	5.286e-05	0.00479403	27.0665	1	CpG	Hyper	-27.0665
NM_001192255	PLCL2	phospholipase C like 2	510408	chr1	153908132	153908132	+	1.17945e-06	0.000422141	39.466	1	CpG	Hyper	-39.466
NM_001192269	KCNB1	potassium voltage-gated channel subfamily B member 1	539528	chr13	77600841	77600841	+	3.44383e-05	0.00366751	25.8049	1	CpG	Hyper	-25.8049
NM_001192270	HIC2	HIC ZBTB transcriptional repressor 2	539541	chr17	72187331	72187331	-	2.82817e-05	0.00323209	28.5068	1	CpG	Hyper	-28.5068
NM_001192271	ATP13A2	ATPase cation transporting 13A2	510792	chr2	135591772	135591772	-	0.000124257	0.00806221	30.5747	2	CpG	Hyper	-30.5747
NM_001192279	CCDC88B	coiled-coil domain containing 88B	510943	chr29	42632651	42632651	-	1.17395e-08	1.69704e-05	27.9475	1	CpG	Hyper	-27.9475
NM_001192306	ELOVL3	ELOVL fatty acid elongase 3	539782	chr26	22874286	22874286	-	2.54053e-08	2.86431e-05	28.1579	1	CpG	Hyper	-28.1579
NM_001192312	MELTF	melanotransferrin	539803	chr1	71500100	71500100	-	3.17615e-05	0.00347803	26.6667	2	CpG	Hyper	-26.6667
NM_001192353	RBPJL	recombination signal binding protein for immunoglobulin kappa J region like	540059	chr13	73640212	73640212	-	1.02938e-05	0.00170222	26.6463	1	CpG	Hyper	-26.6463
NM_001192386	GSC	goosecoid homeobox	514862	chr21	59626915	59626915	+	1.60693e-06	0.000519064	29.8325	1	CpG	Hyper	-29.8325
NM_001192401	GNA12	G protein subunit alpha 12	515159	chr25	40515187	40515187	+	5.68123e-05	0.00501701	27.2962	2	CpG	Hyper	-27.2962
NM_001192432	RRN3	RRN3 homolog, RNA polymerase I transcription factor	515964	chr25	13685407	13685407	-	0.000105806	0.00733644	27.9221	2	CpG	Hyper	-27.9221
NM_001192475	S1PR5	sphingosine-1-phosphate receptor 5	517533	chr7	15024005	15024005	+	4.52855e-06	0.00100522	27.5268	1	CpG	Hyper	-27.5268
NM_001192488	TFCP2L1	transcription factor CP2 like 1	518436	chr2	72989120	72989120	-	1.55353e-05	0.00222539	33.4432	1	CpG	Hyper	-33.4432
NM_001192518	UNC5D	unc-5 netrin receptor D	520004	chr27	30732570	30732570	+	9.87977e-05	0.00702519	28.7895	2	CpG	Hyper	-28.7895
NM_001192524	HNF1A	HNF1 homeobox A	503578	chr17	63178650	63178650	+	1.51278e-06	0.000499966	34.9282	2	CpG	Hyper	-34.9282
NM_001192563	IL31RA	interleukin 31 receptor A	522636	chr20	23284051	23284051	-	4.249e-05	0.00419089	32.1057	2	CpG	Hyper	-32.1057
NM_001192583	DAGLA	diacylglycerol lipase alpha	523665	chr29	40161463	40161463	-	8.13325e-06	0.0014585	34.5614	2	CpG	Hyper	-34.5614
NM_001192586	GRB10	growth factor receptor bound protein 10	407210	chr4	5201591	5201591	+	5.60398e-05	0.00497468	28.4879	1	CpG	Hyper	-28.4879
NM_001192588	ADARB2	adenosine deaminase RNA specific B2 (inactive)	524061	chr13	45948024	45948024	+	7.61408e-10	2.08673e-06	40.0901	2	CpG	Hyper	-40.0901
NM_001192597	CUX2	cut like homeobox 2	524491	chr17	54935444	54935444	-	1.42976e-07	0.000100489	32	2	CpG	Hyper	-32
NM_001192597	CUX2	cut like homeobox 2	524491	chr17	54935465	54935465	-	1.24005e-07	9.0741e-05	32.3232	2	CpG	Hyper	-32.3232
NM_001192607	ACOT12	acyl-CoA thioesterase 12	525155	chr7	81353876	81353876	+	2.7604e-08	3.04138e-05	33.1081	2	CpG	Hyper	-33.1081
NM_001192659	NTSR1	neurotensin receptor 1	528416	chr13	54656269	54656269	+	4.52818e-05	0.00435776	31.9648	2	CpG	Hyper	-31.9648
NM_001192667	FUZ	fuzzy planar cell polarity protein	528818	chr18	56168099	56168099	+	9.20692e-06	0.00158111	34.4589	2	CpG	Hyper	-34.4589
NM_001192667	FUZ	fuzzy planar cell polarity protein	528818	chr18	56168112	56168112	+	2.84154e-07	0.000160288	39.5671	2	CpG	Hyper	-39.5671
NM_001192717	ANO1	anoctamin 1	532126	chr29	47268780	47268780	-	8.1418e-05	0.00623086	29.584	1	CpG	Hyper	-29.584
NM_001192717	ANO1	anoctamin 1	532126	chr29	47268806	47268806	-	0.000175735	0.00985876	28.2953	1	CpG	Hyper	-28.2953
NM_001192728	GSG1L	GSG1 like	511049	chr25	25551277	25551277	-	0.00010295	0.00720493	28.8462	1	CpG	Hyper	-28.8462
NM_001192732	GALNT14	polypeptide N-acetylgalactosaminyltransferase 14	540500	chr11	68805099	68805099	-	5.60395e-06	0.00115623	27.6925	1	CpG	Hyper	-27.6925
NM_001192745	STC2	stanniocalcin 2	540573	chr20	4982914	4982914	+	0.000101027	0.00711543	30.1994	2	CpG	Hyper	-30.1994
NM_001192749	TBX5	T-box transcription factor 5	532970	chr17	60375173	60375173	+	5.35982e-05	0.00484059	30.0913	1	CpG	Hyper	-30.0913
NM_001192768	PBX1	PBX homeobox 1	540688	chr3	4340083	4340083	-	1.20765e-05	0.00188936	31.4524	1	CpG	Hyper	-31.4524
NM_001192788	WNT7A	Wnt family member 7A	533782	chr22	58161726	58161726	+	5.03506e-05	0.00465091	35.4167	1	CpG	Hyper	-35.4167
NM_001192788	WNT7A	Wnt family member 7A	533782	chr22	58161748	58161748	+	4.01229e-07	0.000204433	44.1489	1	CpG	Hyper	-44.1489
NM_001192792	ALOX5	arachidonate 5-lipoxygenase	404074	chr28	44402945	44402945	-	2.24581e-06	0.000641936	27.9759	2	CpG	Hyper	-27.9759
NM_001192801	TRAF1	TNF receptor associated factor 1	540944	chr8	110292739	110292739	-	8.29661e-05	0.0063122	26.3248	1	CpG	Hyper	-26.3248
NM_001192839	ATP8B1	ATPase phospholipid transporting 8B1	541187	chr24	56958584	56958584	-	2.79577e-05	0.00320431	31.0183	1	CpG	Hyper	-31.0183
NM_001192839	ATP8B1	ATPase phospholipid transporting 8B1	541187	chr24	56958592	56958592	-	1.23275e-06	0.000434788	36.1789	1	CpG	Hyper	-36.1789
NM_001192839	ATP8B1	ATPase phospholipid transporting 8B1	541187	chr24	56993780	56993780	+	1.69455e-06	0.000533647	33.8049	1	CpG	Hyper	-33.8049
NM_001192839	ATP8B1	ATPase phospholipid transporting 8B1	541187	chr24	56958628	56958628	-	8.40188e-06	0.0014898	32.7132	1	CpG	Hyper	-32.7132
NM_001192842	HTR5A	5-hydroxytryptamine receptor 5A	541200	chr4	116986647	116986647	-	1.52932e-06	0.000503901	35.8204	1	CpG	Hyper	-35.8204
NM_001192882	MDGA1	MAM domain containing glycosylphosphatidylinositol anchor 1	536481	chr23	11537895	11537895	+	1.00413e-06	0.000377042	27.4911	2	CpG	Hyper	-27.4911
NM_001192882	MDGA1	MAM domain containing glycosylphosphatidylinositol anchor 1	536481	chr23	11561796	11561796	-	2.89197e-06	0.000749671	30.0124	2	CpG	Hyper	-30.0124
NM_001192921	GRIN2B	glutamate ionotropic receptor NMDA type subunit 2B	537804	chr5	95826519	95826519	+	1.94078e-06	0.000581322	34.5086	2	CpG	Hyper	-34.5086
NM_001192966	SRGAP3	SLIT-ROBO Rho GTPase activating protein 3	512892	chr22	17401184	17401184	-	4.38602e-05	0.00427285	31.0502	2	CpG	Hyper	-31.0502
NM_001192972	SIM1	SIM bHLH transcription factor 1	537223	chr9	49551012	49551012	+	6.04463e-06	0.00121243	34.3434	2	CpG	Hyper	-34.3434
NM_001192979	ZBTB48	zinc finger and BTB domain containing 48	534608	chr16	46815828	46815828	+	0.000144207	0.00876727	28.1977	1	CpG	Hyper	-28.1977
NM_001193041	SARDH	sarcosine dehydrogenase	614603	chr11	104581332	104581332	-	3.57524e-07	0.000188841	26.6885	1	CpG	Hyper	-26.6885
NM_001193099	DOCK9	dedicator of cytokinesis 9	616045	chr12	75894122	75894122	+	3.92705e-05	0.00397871	29.7518	1	CpG	Hyper	-29.7518
NM_001193099	DOCK9	dedicator of cytokinesis 9	616045	chr12	75894125	75894125	+	9.47874e-05	0.00685151	27.8873	1	CpG	Hyper	-27.8873
NM_001193124	SIX3	SIX homeobox 3	616756	chr11	27369157	27369157	+	1.78828e-10	6.38736e-07	31.5925	1	CpG	Hyper	-31.5925
NM_001193139	HS3ST3B1	heparan sulfate-glucosamine 3-sulfotransferase 3B1	617069	chr19	32234115	32234115	+	5.6698e-05	0.00501148	26.6002	1	CpG	Hyper	-26.6002
NM_001193142	DISP2	dispatched RND transporter family member 2	512474	chr10	35983395	35983395	-	1.22744e-06	0.000433618	29.5833	1	CpG	Hyper	-29.5833
NM_001193145	DND1	DND microRNA-mediated repression inhibitor 1	525516	chr7	51802318	51802318	-	1.87315e-06	0.000567527	29.1348	1	CpG	Hyper	-29.1348
NM_001193145	DND1	DND microRNA-mediated repression inhibitor 1	525516	chr7	51802326	51802326	-	2.23972e-07	0.000136831	28.3255	1	CpG	Hyper	-28.3255
NM_001193145	DND1	DND microRNA-mediated repression inhibitor 1	525516	chr7	51802874	51802874	-	0.000140338	0.00863126	27.0588	1	CpG	Hyper	-27.0588
NM_001193145	DND1	DND microRNA-mediated repression inhibitor 1	525516	chr7	51802902	51802902	-	2.49149e-06	0.000683744	27.1548	1	CpG	Hyper	-27.1548
NM_001193145	DND1	DND microRNA-mediated repression inhibitor 1	525516	chr7	51802926	51802926	-	4.44054e-05	0.0043091	28.028	1	CpG	Hyper	-28.028
NM_001193147	UNC93B1	unc-93 homolog B1, TLR signaling regulator	508878	chr29	45521232	45521232	+	0.000122896	0.00801753	26.1917	1	CpG	Hyper	-26.1917
NM_001193150	TRAM2	translocation associated membrane protein 2	617287	chr23	24947729	24947729	-	6.93344e-06	0.0013231	35.4496	1	CpG	Hyper	-35.4496
NM_001193164	DENND1C	DENN domain containing 1C	511230	chr7	18001797	18001797	-	1.25469e-06	0.000440389	28.8613	1	CpG	Hyper	-28.8613
NM_001193178	SIVA1	SIVA1 apoptosis inducing factor	617931	chr21	69224937	69224937	+	8.88879e-06	0.00154709	33.1648	1	CpG	Hyper	-33.1648
NM_001193196	SLC29A4	solute carrier family 29 member 4	618620	chr25	38971379	38971379	-	0.000171986	0.00974755	25.7372	1	CpG	Hyper	-25.7372
NM_001193196	SLC29A4	solute carrier family 29 member 4	618620	chr25	38971896	38971896	+	5.72798e-05	0.005045	28.461	1	CpG	Hyper	-28.461
NM_001193219	SLC13A1	solute carrier family 13 member 1	514983	chr4	87686810	87686810	+	3.60202e-05	0.00376923	29.0611	1	CpG	Hyper	-29.0611
NM_001193221	HOXC12	homeobox C12	613573	chr5	26077562	26077562	-	3.24541e-08	3.4451e-05	31.2309	1	CpG	Hyper	-31.2309
NM_001193232	PROX1	prospero homeobox 1	515324	chr16	69520485	69520485	+	1.07793e-07	8.19748e-05	42.2773	1	CpG	Hyper	-42.2773
NM_001205178	MEF2D	myocyte enhancer factor 2D	100336730	chr3	14342040	14342040	-	2.68459e-06	0.000716121	38.0688	1	CpG	Hyper	-38.0688
NM_001205300	PITX1	paired like homeodomain 1	508754	chr7	46473935	46473935	-	3.69893e-06	0.000878385	29.4632	1	CpG	Hyper	-29.4632
NM_001205617	RFLNA	refilin A	507695	chr17	51400770	51400770	-	6.30832e-05	0.00535847	26.3441	1	CpG	Hyper	-26.3441
NM_001205619	JPH3	junctophilin 3	507713	chr18	13177315	13177315	+	4.41281e-07	0.000217525	44.5887	1	CpG	Hyper	-44.5887
NM_001205619	JPH3	junctophilin 3	507713	chr18	13181921	13181921	+	7.21815e-07	0.000302219	26.087	1	CpG	Hyper	-26.087
NM_001205621	KLK4	kallikrein related peptidase 4	507800	chr18	56908693	56908693	+	1.89378e-05	0.00252633	29.0256	1	CpG	Hyper	-29.0256
NM_001205660	NRP1	neuropilin 1	539369	chr13	19685413	19685413	+	9.01821e-06	0.00156005	34.2949	1	CpG	Hyper	-34.2949
NM_001205717	HTR6	5-hydroxytryptamine receptor 6	512167	chr2	133013303	133013303	+	9.53671e-06	0.00162047	35.4435	1	CpG	Hyper	-35.4435
NM_001205747	SEMA3B	semaphorin 3B	539996	chr22	50092193	50092193	-	2.09736e-06	0.00061462	34.329	1	CpG	Hyper	-34.329
NM_001205748	ATN1	atrophin 1	513125	chr5	103525318	103525318	+	2.29266e-05	0.00283578	28.2406	1	CpG	Hyper	-28.2406
NM_001205794	SLAMF8	SLAM family member 8	514609	chr3	9857960	9857960	-	9.34774e-05	0.00679126	27.3264	1	CpG	Hyper	-27.3264
NM_001205805	SMAD3	SMAD family member 3	515125	chr10	13793293	13793293	-	1.74893e-06	0.000543141	26.4706	1	CpG	Hyper	-26.4706
NM_001205815	FOXN4	forkhead box N4	515612	chr17	63820850	63820850	-	1.17389e-06	0.000421571	27.7217	1	CpG	Hyper	-27.7217
NM_001205815	FOXN4	forkhead box N4	515612	chr17	63845901	63845901	-	8.11002e-06	0.00145732	31.437	1	CpG	Hyper	-31.437
NM_001205958	NEUROD2	neuronal differentiation 2	528817	chr19	39956204	39956204	+	0.000152107	0.00906788	30.8333	1	CpG	Hyper	-30.8333
NM_001205958	NEUROD2	neuronal differentiation 2	528817	chr19	39956215	39956215	+	2.42725e-05	0.00293112	36.4979	1	CpG	Hyper	-36.4979
NM_001206050	METRNL	meteorin like, glial cell differentiation regulator	534297	chr19	49617446	49617446	-	1.44287e-06	0.000483256	34.1312	1	CpG	Hyper	-34.1312
NM_001206050	METRNL	meteorin like, glial cell differentiation regulator	534297	chr19	49640502	49640502	+	3.82337e-06	0.000898633	35.25	1	CpG	Hyper	-35.25
NM_001206050	METRNL	meteorin like, glial cell differentiation regulator	534297	chr19	49640513	49640513	+	0.000158497	0.00928499	28.0112	1	CpG	Hyper	-28.0112
NM_001206108	LACC1	laccase domain containing 1	537649	chr12	14258015	14258015	+	1.5459e-09	3.65116e-06	42.268	2	CpG	Hyper	-42.268
NM_001206178	SLC12A3	solute carrier family 12 member 3	404171	chr18	24926914	24926914	+	4.0753e-06	0.000935639	29.3862	1	CpG	Hyper	-29.3862
NM_001206220	SIPA1L2	signal induced proliferation associated 1 like 2	535132	chr28	5208662	5208662	-	2.82424e-05	0.00322972	27.2898	2	CpG	Hyper	-27.2898
NM_001206231	PCDH20	protocadherin 20	616023	chr12	126972	126972	+	7.17534e-05	0.0057795	27.7506	1	CpG	Hyper	-27.7506
NM_001206232	UBE3B	ubiquitin protein ligase E3B	512750	chr17	63668671	63668671	+	7.94261e-08	6.6687e-05	37.0471	2	CpG	Hyper	-37.0471
NM_001206238	NKX6-1	NK6 homeobox 1	616211	chr6	99310588	99310588	+	1.74436e-05	0.00239899	25.9308	1	CpG	Hyper	-25.9308
NM_001206246	SLC22A8	solute carrier family 22 member 8	404128	chr29	41327377	41327377	-	1.6592e-10	5.99237e-07	27.1186	1	CpG	Hyper	-27.1186
NM_001206250	AK8	adenylate kinase 8	615606	chr11	102909068	102909068	-	2.30836e-06	0.000653809	37.2657	1	CpG	Hyper	-37.2657
NM_001206256	TRIM50	tripartite motif containing 50	616685	chr25	33813109	33813109	-	7.35402e-06	0.00137177	32.9545	2	CpG	Hyper	-32.9545
NM_001206268	EPHB4	EPH receptor B4	515756	chr25	35812740	35812740	-	8.71413e-07	0.000341787	32.1701	2	CpG	Hyper	-32.1701
NM_001206270	ARHGEF19	Rho guanine nucleotide exchange factor 19	617280	chr2	135902090	135902090	-	5.92532e-06	0.00119593	31.7906	1	CpG	Hyper	-31.7906
NM_001206273	ASB1	ankyrin repeat and SOCS box containing 1	617358	chr3	117706388	117706388	-	4.03307e-07	0.000204612	26.6667	1	CpG	Hyper	-26.6667
NM_001206280	KLK5	kallikrein related peptidase 5	617418	chr18	56939970	56939970	-	9.06643e-05	0.00666403	30.3519	2	CpG	Hyper	-30.3519
NM_001206298	GDF15	growth differentiation factor 15	618677	chr7	4780316	4780316	-	6.54534e-07	0.000282955	33.0457	1	CpG	Hyper	-33.0457
NM_001206305	DGKQ	diacylglycerol kinase theta	518371	chr6	117406128	117406128	+	3.13183e-05	0.00345011	25.4902	1	CpG	Hyper	-25.4902
NM_001206531	SDC3	syndecan 3	618198	chr2	122688585	122688585	+	2.20815e-05	0.00277696	34.8039	1	CpG	Hyper	-34.8039
NM_001206531	SDC3	syndecan 3	618198	chr2	122688862	122688862	+	8.8558e-06	0.00154507	30.0179	1	CpG	Hyper	-30.0179
NM_001206546	KCNK15	potassium two pore domain channel subfamily K member 15	539593	chr13	73173826	73173826	-	5.76874e-05	0.00506707	31.2814	1	CpG	Hyper	-31.2814
NM_001206546	KCNK15	potassium two pore domain channel subfamily K member 15	539593	chr13	73173940	73173940	-	7.89419e-05	0.00612037	31.4988	1	CpG	Hyper	-31.4988
NM_001206549	ELFN1	extracellular leucine rich repeat and fibronectin type III domain containing 1	618774	chr25	41274749	41274749	+	4.61878e-08	4.49709e-05	36.2069	1	CpG	Hyper	-36.2069
NM_001206581	RBM15B	RNA binding motif protein 15B	508868	chr22	49371855	49371855	-	5.10015e-06	0.00108756	26.9231	1	CpG	Hyper	-26.9231
NM_001206656	MSI2	musashi RNA binding protein 2	505542	chr19	8122642	8122642	-	5.8922e-08	5.3884e-05	35.9551	1	CpG	Hyper	-35.9551
NM_001206757	CLSTN2	calsyntenin 2	530999	chr1	129085267	129085267	-	3.848e-08	3.93614e-05	32.5581	1	CpG	Hyper	-32.5581
NM_001206810	TSPEAR	thrombospondin type laminin G domain and EAR repeats	100335468	chr1	144618995	144618995	-	2.81128e-08	3.07027e-05	25.1044	1	CpG	Hyper	-25.1044
NM_001206818	PAX3	paired box 3	540951	chr2	110470838	110470838	-	3.30704e-06	0.000814994	25.103	1	CpG	Hyper	-25.103
NM_001206824	KCNK9	potassium two pore domain channel subfamily K member 9	539586	chr14	3702352	3702352	+	2.3981e-06	0.000668193	35.9498	1	CpG	Hyper	-35.9498
NM_001206894	GRIN2C	glutamate ionotropic receptor NMDA type subunit 2C	535158	chr19	56575721	56575721	+	5.63799e-07	0.000257931	31.954	1	CpG	Hyper	-31.954
NM_001206894	GRIN2C	glutamate ionotropic receptor NMDA type subunit 2C	535158	chr19	56575723	56575723	+	1.10027e-05	0.0017812	30.5023	1	CpG	Hyper	-30.5023
NM_001244177	MCAT	malonyl-CoA-acyl carrier protein transacylase	508130	chr5	113911300	113911300	+	2.45963e-06	0.000678571	37.265	1	CpG	Hyper	-37.265
NM_001244229	LOC512486	interferon-induced guanylate-binding protein 1	512486	chr3	54133729	54133729	-	3.12502e-06	0.000785009	27.1739	1	CpG	Hyper	-27.1739
NM_001244229	LOC512486	interferon-induced guanylate-binding protein 1	512486	chr3	54133764	54133764	-	7.47243e-05	0.00592074	28.5714	1	CpG	Hyper	-28.5714
NM_001244605	CDH3	cadherin 3	281063	chr18	35970806	35970806	-	5.10671e-05	0.00469074	30.1887	1	CpG	Hyper	-30.1887
NM_001245926	FGF9	fibroblast growth factor 9	613731	chr12	35401853	35401853	-	8.16191e-05	0.00624077	28.6753	1	CpG	Hyper	-28.6753
NM_001245951	BERV-K1	RNA export protein-like protein of BERV-K1	100533525	chr7	62743235	62743235	-	0.000108455	0.00744877	27.4389	2	CpG	Hyper	-27.4389
NM_001252441	TOPAZ1	testis and ovary specific PAZ domain containing 1	100296400	chr22	16209183	16209183	+	9.36324e-06	0.00159816	33.7167	1	CpG	Hyper	-33.7167
NM_001252441	TOPAZ1	testis and ovary specific PAZ domain containing 1	100296400	chr22	16209266	16209266	+	0.000108488	0.00744877	26.7519	1	CpG	Hyper	-26.7519
NM_001272010	GPRC5C	G protein-coupled receptor class C group 5 member C	535664	chr19	56997734	56997734	+	0.000100876	0.00710938	31.4003	1	CpG	Hyper	-31.4003
NM_001272010	GPRC5C	G protein-coupled receptor class C group 5 member C	535664	chr19	56997893	56997893	-	8.9201e-05	0.00659821	34.2234	1	CpG	Hyper	-34.2234
NM_001272010	GPRC5C	G protein-coupled receptor class C group 5 member C	535664	chr19	56997924	56997924	-	1.18376e-05	0.00186632	39.3531	1	CpG	Hyper	-39.3531
NM_001304283	SAC3D1	SAC3 domain containing 1	507750	chr29	43255323	43255323	+	1.63194e-05	0.00229619	25.4717	1	CpG	Hyper	-25.4717
NM_001304283	SAC3D1	SAC3 domain containing 1	507750	chr29	43256190	43256190	-	1.62186e-08	2.10339e-05	31.5789	1	CpG	Hyper	-31.5789
NM_001304343	RXRA	retinoid X receptor alpha	507554	chr11	105100309	105100309	+	2.64015e-06	0.000709403	39.5588	1	CpG	Hyper	-39.5588
NM_001314058	LDB2	LIM domain binding 2	617976	chr6	112074884	112074884	+	4.73759e-05	0.00448305	38.2278	1	CpG	Hyper	-38.2278
NM_001316956	VEGFA	vascular endothelial growth factor A	281572	chr23	17283884	17283884	+	8.69705e-09	1.34707e-05	25.4902	1	CpG	Hyper	-25.4902
NM_173892	ASS1	argininosuccinate synthase 1	280726	chr11	100756706	100756706	+	2.773e-05	0.00318779	33.8802	4	CpG	Hyper	-33.8802
NM_173938	MLN	motilin	280860	chr23	7927386	7927386	-	2.6489e-07	0.000154213	47.619	3	CpG	Hyper	-47.619
NM_173948	PAM	peptidylglycine alpha-amidating monooxygenase	280890	chr7	101871914	101871914	+	3.70967e-06	0.000879978	25.2833	2	CpG	Hyper	-25.2833
NM_173948	PAM	peptidylglycine alpha-amidating monooxygenase	280890	chr7	101871929	101871929	+	4.78858e-06	0.00104385	25.7513	2	CpG	Hyper	-25.7513
NM_173956	PYY2	seminalplasmin	280905	chr19	43846637	43846637	-	5.91691e-08	5.39779e-05	40.3374	2	CpG	Hyper	-40.3374
NM_173974	ZP3	zona pellucida glycoprotein 3	280964	chr25	34440625	34440625	+	3.2386e-07	0.000175673	33.3631	3	CpG	Hyper	-33.3631
NM_174012	CD247	CD247 molecule	281056	chr3	1200420	1200420	+	1.95334e-07	0.000124527	43.4594	2	CpG	Hyper	-43.4594
NM_174079	HAS2	hyaluronan synthase 2	281220	chr14	18014089	18014089	-	0.000105422	0.00732381	28.1793	3	CpG	Hyper	-28.1793
NM_174141	PENK	proenkephalin	281387	chr14	23628260	23628260	-	4.61607e-05	0.00441245	34.0115	2	CpG	Hyper	-34.0115
NM_174196	THBS1	thrombospondin 1	281530	chr10	35210766	35210766	-	7.05052e-05	0.00571223	26.6587	1	CpG	Hyper	-26.6587
NM_174196	THBS1	thrombospondin 1	281530	chr10	35210835	35210835	-	4.62037e-05	0.0044143	31.2698	1	CpG	Hyper	-31.2698
NM_174221	ABCA4	ATP binding cassette subfamily A member 4	281584	chr3	49479708	49479708	-	2.57531e-15	4.0079e-11	54.6315	2	CpG	Hyper	-54.6315
NM_174221	ABCA4	ATP binding cassette subfamily A member 4	281584	chr3	49479719	49479719	-	1.55163e-06	0.000507982	34.0624	2	CpG	Hyper	-34.0624
NM_174267	CEBPD	CCAAT enhancer binding protein delta	281678	chr14	19135556	19135556	-	2.44669e-07	0.000145254	35.9643	2	CpG	Hyper	-35.9643
NM_174273	CHRNG	cholinergic receptor nicotinic gamma subunit	281689	chr2	120181241	120181241	+	3.38224e-06	0.000826143	32.9825	2	CpG	Hyper	-32.9825
NM_174273	CHRNG	cholinergic receptor nicotinic gamma subunit	281689	chr2	120181324	120181324	-	1.26924e-07	9.18968e-05	43.7272	2	CpG	Hyper	-43.7272
NM_174279	CNGA3	cyclic nucleotide gated channel subunit alpha 3	281701	chr11	3585385	3585385	-	3.55063e-08	3.68385e-05	30.7775	2	CpG	Hyper	-30.7775
NM_174279	CNGA3	cyclic nucleotide gated channel subunit alpha 3	281701	chr11	3586094	3586094	+	4.08228e-05	0.00408523	29.458	2	CpG	Hyper	-29.458
NM_174321	GLRA1	glycine receptor alpha 1	281783	chr7	63108550	63108550	-	2.95727e-10	9.76254e-07	31.8695	2	CpG	Hyper	-31.8695
NM_174321	GLRA1	glycine receptor alpha 1	281783	chr7	63108572	63108572	+	2.42299e-06	0.000672081	26.2175	2	CpG	Hyper	-26.2175
NM_174329	GPR68	G protein-coupled receptor 68	281799	chr21	55984347	55984347	-	7.44274e-08	6.37177e-05	35.6794	2	CpG	Hyper	-35.6794
NM_174434	PRELP	proline and arginine rich end leucine rich repeat protein	282000	chr16	1243356	1243356	+	6.3768e-05	0.00538516	26.2722	3	CpG	Hyper	-26.2722
NM_174442	PTBP1	polypyrimidine tract binding protein 1	282018	chr7	43365975	43365975	+	3.10529e-06	0.000782623	30.0054	3	CpG	Hyper	-30.0054
NM_174459	SELENOP	selenoprotein P	282066	chr20	31705314	31705314	+	0.000112852	0.0076157	26.4368	3	CpG	Hyper	-26.4368
NM_174460	SFRP1	secreted frizzled related protein 1	282068	chr27	36262936	36262936	+	0.000135182	0.00845404	25.5514	2	CpG	Hyper	-25.5514
NM_174466	SOCS3	suppressor of cytokine signaling 3	282081	chr19	53840944	53840944	-	7.3902e-05	0.00588136	30.0585	2	CpG	Hyper	-30.0585
NM_174469	TACR2	tachykinin receptor 2	282088	chr28	25767513	25767513	-	4.07906e-05	0.00408476	32.2184	2	CpG	Hyper	-32.2184
NM_174470	THTPA	thiamine triphosphatase	282090	chr10	21391899	21391899	-	2.18348e-06	0.000631366	26.1243	4	CpG	Hyper	-26.1243
NM_174512	CDK5R1	cyclin dependent kinase 5 regulatory subunit 1	282173	chr19	17690683	17690683	+	1.62587e-05	0.00229003	29.1667	3	CpG	Hyper	-29.1667
NM_174512	CDK5R1	cyclin dependent kinase 5 regulatory subunit 1	282173	chr19	17690709	17690709	+	8.77293e-09	1.35323e-05	54.1667	3	CpG	Hyper	-54.1667
NM_174610	SLC6A6	solute carrier family 6 member 6	282366	chr22	57831882	57831882	+	0.000123078	0.0080207	25.5042	2	CpG	Hyper	-25.5042
NM_174643	PRDX6	peroxiredoxin 6	282438	chr16	54966409	54966409	+	2.55676e-09	5.35639e-06	26.087	1	CpG	Hyper	-26.087
NM_174644	IDH3A	isocitrate dehydrogenase (NAD(+)) 3 catalytic subunit alpha	282446	chr21	30573041	30573041	-	1.25302e-06	0.000440157	31.6738	2	CpG	Hyper	-31.6738
NM_174709	UPK3A	uroplakin 3A	100336102	chr5	115689603	115689603	-	8.82752e-05	0.00655365	26.5036	3	CpG	Hyper	-26.5036
NM_174741	BCAM	basal cell adhesion molecule	282862	chr18	52564146	52564146	-	6.296e-05	0.00535313	27.4452	2	CpG	Hyper	-27.4452
NM_174750	CPA1	carboxypeptidase A1	286762	chr4	94140277	94140277	+	2.11542e-06	0.000617602	26.1538	2	CpG	Hyper	-26.1538
NM_174771	TNNT2	troponin T2, cardiac type	286816	chr16	80934461	80934461	+	0.000173015	0.00978083	32.6007	3	CpG	Hyper	-32.6007
NM_174771	TNNT2	troponin T2, cardiac type	286816	chr16	80934547	80934547	+	2.66468e-05	0.00311218	36.7006	3	CpG	Hyper	-36.7006
NM_174778	RPS27A	ribosomal protein S27a	286839	chr11	37974200	37974200	+	6.65192e-07	0.000285745	26.2626	1	CpG	Hyper	-26.2626
NM_174807	CRYBB2	crystallin beta B2	287011	chr17	65318367	65318367	+	3.66915e-05	0.00381068	30.4545	1	CpG	Hyper	-30.4545
NM_175804	NR2F1	nuclear receptor subfamily 2 group F member 1	327684	chr7	93064372	93064372	-	2.66405e-07	0.000154784	26.1964	2	CpG	Hyper	-26.1964
NM_176654	ATP6V1B1	ATPase H+ transporting V1 subunit B1	338059	chr11	13480233	13480233	+	5.43064e-05	0.00488337	26.1184	2	CpG	Hyper	-26.1184
NM_176784	CEBPA	CCAAT enhancer binding protein alpha	281677	chr18	43724324	43724324	-	6.00169e-07	0.000268234	27.1739	2	CpG	Hyper	-27.1739
NM_176872	THBS2	thrombospondin 2	338092	chr9	103189463	103189463	-	0.000134931	0.00844303	25.0916	1	CpG	Hyper	-25.0916
NM_177508	UMPS	uridine monophosphate synthetase	281568	chr1	69197038	69197038	+	3.19339e-07	0.000173943	32.3688	1	CpG	Hyper	-32.3688
NM_177508	UMPS	uridine monophosphate synthetase	281568	chr1	69197088	69197088	+	5.1046e-07	0.000240473	33.585	1	CpG	Hyper	-33.585
NM_180995	DBH	dopamine beta-hydroxylase	280758	chr11	104508276	104508276	-	1.0282e-09	2.64335e-06	33.9623	2	CpG	Hyper	-33.9623
NM_180995	DBH	dopamine beta-hydroxylase	280758	chr11	104524958	104524958	-	8.23232e-06	0.0014699	33.3333	2	CpG	Hyper	-33.3333
NM_180995	DBH	dopamine beta-hydroxylase	280758	chr11	104524987	104524987	-	3.70926e-10	1.18849e-06	48.3794	2	CpG	Hyper	-48.3794
NM_180995	DBH	dopamine beta-hydroxylase	280758	chr11	104525002	104525002	-	9.40937e-07	0.000360458	27.027	2	CpG	Hyper	-27.027
NM_181022	GNAT1	G protein subunit alpha transducin 1	281794	chr22	50154776	50154776	-	2.26014e-07	0.000137456	39.154	2	CpG	Hyper	-39.154
NM_205770	OPTC	opticin	404034	chr16	1293316	1293316	+	5.30651e-08	4.97816e-05	34.6667	1	CpG	Hyper	-34.6667
NR_003958	H19	H19, imprinted maternally expressed transcript (non-protein coding)	100126192	chr29	49515781	49515781	+	4.8126e-05	0.00453335	27.2727	2	CpG	Hyper	-27.2727
NR_030804	MIR2381	microRNA mir-2381	100313179	chr24	49336617	49336617	+	3.02562e-05	0.00337844	29.7386	1	CpG	Hyper	-29.7386
NR_030851	MIR2336	microRNA mir-2336	100313330	chr19	22230274	22230274	+	1.32114e-05	0.00199549	26.0684	1	CpG	Hyper	-26.0684
NR_030863	MIR138-1	microRNA mir-138-1	100313000	chr22	15889065	15889065	+	1.03837e-05	0.00171295	31.4076	1	CpG	Hyper	-31.4076
NR_030863	MIR138-1	microRNA mir-138-1	100313000	chr22	15996123	15996123	-	7.98735e-05	0.00615373	27.2682	1	CpG	Hyper	-27.2682
NR_030870	MIR2284N	microRNA mir-2284n	100313140	chr16	76389892	76389892	-	2.97057e-06	0.000763913	32.1601	1	CpG	Hyper	-32.1601
NR_030877	MIR320B	microRNA mir-320b	100313207	chr4	95890545	95890545	-	1.37067e-06	0.000465161	25.5319	1	CpG	Hyper	-25.5319
NR_030877	MIR320B	microRNA mir-320b	100313207	chr4	95890559	95890559	-	5.33628e-07	0.000248432	27.6596	1	CpG	Hyper	-27.6596
NR_030877	MIR320B	microRNA mir-320b	100313207	chr4	95890583	95890583	-	4.04029e-05	0.00405852	25.9411	1	CpG	Hyper	-25.9411
NR_030877	MIR320B	microRNA mir-320b	100313207	chr4	95890592	95890592	-	2.50004e-08	2.83676e-05	32.967	1	CpG	Hyper	-32.967
NR_030886	MIR1287	microRNA mir-1287	100313110	chr26	19447681	19447681	-	5.96064e-06	0.00120139	33.4285	1	CpG	Hyper	-33.4285
NR_030916	MIR2473	microRNA mir-2473	100313469	chr8	62123762	62123762	-	1.63409e-10	5.93389e-07	41.7749	1	CpG	Hyper	-41.7749
NR_030916	MIR2473	microRNA mir-2473	100313469	chr8	62123792	62123792	-	1.59092e-09	3.72718e-06	38.8194	1	CpG	Hyper	-38.8194
NR_030916	MIR2473	microRNA mir-2473	100313469	chr8	62123821	62123821	-	6.56219e-06	0.00127652	28.4886	1	CpG	Hyper	-28.4886
NR_030919	MIR2475	microRNA mir-2475	100313240	chr8	81454902	81454902	-	1.79569e-06	0.000551629	33.4598	1	CpG	Hyper	-33.4598
NR_030923	MIR126	microRNA mir-126	790994	chr11	104085538	104085538	+	3.2005e-05	0.00349316	28.5856	1	CpG	Hyper	-28.5856
NR_030970	MIR200B	microRNA mir-200b	791054	chr16	51326945	51326945	-	8.9113e-07	0.000346866	33.7733	1	CpG	Hyper	-33.7733
NR_030988	MIR744	microRNA mir-744	100313080	chr19	30799261	30799261	+	3.33686e-06	0.00081942	29.4671	1	CpG	Hyper	-29.4671
NR_030989	MIR671	microRNA mir-671	100313389	chr4	113814894	113814894	+	6.24902e-29	6.80765e-24	86.9565	1	CpG	Hyper	-86.9565
NR_031014	MIR29B-1	microRNA mir-29b-1	100313105	chr4	94643008	94643008	-	2.4171e-06	0.000671299	25.823	1	CpG	Hyper	-25.823
NR_031027	MIR153-2	microRNA mir-153-2	100313255	chr4	118846634	118846634	-	7.23476e-13	5.89272e-09	30.2273	1	CpG	Hyper	-30.2273
NR_031027	MIR153-2	microRNA mir-153-2	100313255	chr4	118911084	118911084	+	4.044e-06	0.000931892	35.4485	1	CpG	Hyper	-35.4485
NR_031111	MIR2339	microRNA mir-2339	100313152	chr19	31337937	31337937	-	1.91185e-05	0.00254228	30.1122	1	CpG	Hyper	-30.1122
NR_031114	MIR2285D	microRNA mir-2285d	100313325	chr13	22563629	22563629	+	3.67139e-12	2.40286e-08	37.2208	1	CpG	Hyper	-37.2208
NR_031114	MIR2285D	microRNA mir-2285d	100313325	chr13	22563660	22563660	+	2.88807e-09	5.92006e-06	36.1345	1	CpG	Hyper	-36.1345
NR_031114	MIR2285D	microRNA mir-2285d	100313325	chr13	22563683	22563683	+	1.40501e-09	3.39557e-06	31.0583	1	CpG	Hyper	-31.0583
NR_031120	MIR2326	microRNA mir-2326	100313412	chr18	11931215	11931215	+	1.2175e-07	8.95421e-05	33.171	1	CpG	Hyper	-33.171
NR_031160	MIR2312	microRNA mir-2312	100313280	chr15	31449784	31449784	+	3.67178e-05	0.0038124	28.0818	1	CpG	Hyper	-28.0818
NR_031178	MIR185	microRNA mir-185	100313009	chr17	72952451	72952451	+	2.70399e-09	5.63521e-06	47.2464	1	CpG	Hyper	-47.2464
NR_031193	MIR2452	microRNA mir-2452	100313299	chr6	114098719	114098719	+	0.000126827	0.00814408	26.2278	1	CpG	Hyper	-26.2278
NR_031196	MIR1777A	microRNA mir-1777a	100313441	chr6	115309838	115309838	-	7.22564e-06	0.00135978	27.9519	1	CpG	Hyper	-27.9519
NR_031210	MIR346	microRNA mir-346	100313261	chr28	40757159	40757159	-	2.33249e-06	0.000658525	34.8276	1	CpG	Hyper	-34.8276
NR_031210	MIR346	microRNA mir-346	100313261	chr28	40757183	40757183	-	4.05114e-07	0.000204912	38.1493	1	CpG	Hyper	-38.1493
NR_031317	MIR375	microRNA mir-375	100313041	chr2	106960907	106960907	+	7.98508e-05	0.00615268	27.8571	1	CpG	Hyper	-27.8571
NR_031341	MIR592	microRNA mir-592	100313072	chr4	90500954	90500954	+	5.36283e-08	5.00942e-05	30.5556	1	CpG	Hyper	-30.5556
NR_031384	MIRLET7A-3	microRNA let-7a-3	100170921	chr5	116394692	116394692	+	4.44914e-05	0.00431513	34.3685	1	CpG	Hyper	-34.3685
NR_031390	MIR2323	microRNA mir-2323	100313142	chr17	71642715	71642715	+	6.79821e-09	1.09717e-05	29.0498	1	CpG	Hyper	-29.0498
NR_031390	MIR2323	microRNA mir-2323	100313142	chr17	71642867	71642867	-	2.77469e-08	3.044e-05	26.9841	1	CpG	Hyper	-26.9841
NR_036333	MIR2404-1	microRNA 2404-1	100313340	chr17	6169309	6169309	+	2.86212e-07	0.00016072	38.5034	1	CpG	Hyper	-38.5034
NR_036348	MIR2883	microRNA mir-2883	100498810	chr18	8130451	8130451	+	0.000158289	0.00927823	26.8429	1	CpG	Hyper	-26.8429
NR_036348	MIR2883	microRNA mir-2883	100498810	chr18	8130581	8130581	-	0.000121644	0.00796686	31.3178	1	CpG	Hyper	-31.3178
NR_036360	MIR2893	microRNA mir-2893	100498840	chr17	71393221	71393221	-	3.44043e-05	0.00366551	28.2223	1	CpG	Hyper	-28.2223
NR_037522	MIR3432A-2	microRNA mir-3432a-2	100526415	chr25	33937768	33937768	-	2.10962e-07	0.000130952	37.7193	1	CpG	Hyper	-37.7193
NR_045655	LOC100848574	uncharacterized LOC100848574	100848574	chr3	14417382	14417382	+	1.06745e-05	0.00174835	28.1357	1	CpG	Hyper	-28.1357
NR_104052	AIRN	antisense IGF2R RNA noncoding	100874525	chr9	96221553	96221553	+	1.43744e-05	0.00211329	31.1111	1	CpG	Hyper	-31.1111
NR_104052	AIRN	antisense IGF2R RNA noncoding	100874525	chr9	96221856	96221856	+	0.000126495	0.00813235	25.6936	1	CpG	Hyper	-25.6936
NR_104052	AIRN	antisense IGF2R RNA noncoding	100874525	chr9	96251120	96251120	+	3.26895e-08	3.46348e-05	30.9217	1	CpG	Hyper	-30.9217
NR_107719	MIR149	microRNA mir-149	102465117	chr3	119878787	119878787	-	4.11301e-05	0.00410397	28.022	1	CpG	Hyper	-28.022
NR_107728	MIR2285E-1	microRNA mir-2285e-1	102465123	chr1	156404091	156404091	-	2.26338e-07	0.000137558	35	1	CpG	Hyper	-35
NR_107741	MIR6121	microRNA mir-6121	102466614	chr16	75220765	75220765	-	3.34793e-06	0.000821909	26.1905	1	CpG	Hyper	-26.1905
NR_107754	MIR378B	microRNA mir-378b	102465265	chr15	30186522	30186522	-	0.000122136	0.00798883	26.4043	1	CpG	Hyper	-26.4043
NR_107756	MIR6519	microRNA mir-6519	102466662	chr15	83371066	83371066	-	4.14016e-08	4.16598e-05	37.0879	1	CpG	Hyper	-37.0879
NR_107756	MIR6519	microRNA mir-6519	102466662	chr15	83371119	83371119	-	2.84366e-07	0.000160304	26.7698	1	CpG	Hyper	-26.7698
NR_107782	MIR2285O-5	microRNA mir-2285o-5	102466908	chr5	117242690	117242690	-	6.90524e-07	0.000293706	26.5182	1	CpG	Hyper	-26.5182
NR_107782	MIR2285O-5	microRNA mir-2285o-5	102466908	chr5	117348940	117348940	+	1.89714e-05	0.00252882	34.4477	1	CpG	Hyper	-34.4477
NR_107782	MIR2285O-5	microRNA mir-2285o-5	102466908	chr5	117438513	117438513	-	0.000173665	0.00979858	27.5201	1	CpG	Hyper	-27.5201
NR_129532	MIR378D	microRNA mir-378d	104797531	chr19	8467115	8467115	+	2.75543e-08	3.03975e-05	47.6992	1	CpG	Hyper	-47.6992
NR_129532	MIR378D	microRNA mir-378d	104797531	chr19	8467127	8467127	+	7.86792e-05	0.0061049	26.4216	1	CpG	Hyper	-26.4216
NR_131934	TUNAR	TCL1 upstream neural differentiation-associated RNA	101905331	chr21	60785435	60785435	-	3.92479e-08	3.99301e-05	28.2051	1	CpG	Hyper	-28.2051
NR_132275	MEG9	maternally expressed 9 (non-protein coding)	105941492	chr21	66008227	66008227	+	1.08791e-05	0.00176824	25.8285	1	CpG	Hyper	-25.8285
XM_002684585	CLIC6	chloride intracellular channel 6	507243	chr1	658657	658657	-	6.25809e-07	0.000274094	29.7436	6	CpG	Hyper	-29.7436
XM_002685601	LOC516378	intestinal alkaline phosphatase VII	516378	chr2	120041818	120041818	+	5.74377e-06	0.00117369	32.0158	5	CpG	Hyper	-32.0158
XM_002685601	LOC516378	intestinal alkaline phosphatase VII	516378	chr2	120041876	120041876	+	2.19058e-14	2.65156e-10	55.5556	5	CpG	Hyper	-55.5556
XM_002685601	LOC516378	intestinal alkaline phosphatase VII	516378	chr2	120041925	120041925	+	7.36711e-07	0.00030487	27.451	5	CpG	Hyper	-27.451
XM_002686009	TTC24	tetratricopeptide repeat domain 24	618203	chr3	14254058	14254058	-	5.16958e-06	0.0010962	31.8927	5	CpG	Hyper	-31.8927
XM_002686507	LOC513210	fatty acid amide hydrolase-like	513210	chr3	99676639	99676639	-	1.39843e-05	0.00207412	26.1046	6	CpG	Hyper	-26.1046
XM_002687245	KRT77	keratin 77	100336698	chr5	27209984	27209984	+	2.40574e-05	0.00291301	25.6825	5	CpG	Hyper	-25.6825
XM_002687898	GALNT8	polypeptide N-acetylgalactosaminyltransferase 8	540652	chr5	105457334	105457334	+	2.42589e-06	0.000672158	32.0825	5	CpG	Hyper	-32.0825
XM_002688001	TUBGCP6	tubulin gamma complex associated protein 6	618908	chr5	119590242	119590242	+	1.40629e-08	1.90324e-05	46.5988	5	CpG	Hyper	-46.5988
XM_002688001	TUBGCP6	tubulin gamma complex associated protein 6	618908	chr5	119611695	119611695	+	5.03804e-05	0.00465317	26.1508	5	CpG	Hyper	-26.1508
XM_002688010	PIM3	Pim-3 proto-oncogene, serine/threonine kinase	100336651	chr5	119344622	119344622	+	0.000156749	0.00922849	30.8654	5	CpG	Hyper	-30.8654
XM_002688439	POLN	DNA polymerase nu	523362	chr6	116418683	116418683	+	2.38438e-05	0.00290187	34.1759	6	CpG	Hyper	-34.1759
XM_002688841	ICAM4	intercellular adhesion molecule 4	514873	chr7	14824940	14824940	+	6.45623e-06	0.00126386	25.1938	5	CpG	Hyper	-25.1938
XM_002688932	MPND	MPN domain containing	512718	chr7	19736993	19736993	+	8.18484e-06	0.00146395	31.5	5	CpG	Hyper	-31.5
XM_002689159	THEG	theg spermatid protein	788788	chr7	43089442	43089442	+	2.19682e-06	0.000633333	28.2152	4	CpG	Hyper	-28.2152
XM_002691019	SIX1	SIX homeobox 1	511371	chr10	72809565	72809565	+	6.27204e-06	0.00123978	25.5434	6	CpG	Hyper	-25.5434
XM_002691019	SIX1	SIX homeobox 1	511371	chr10	72809598	72809598	+	7.7344e-10	2.11306e-06	35.9007	6	CpG	Hyper	-35.9007
XM_002691400	PAX8	paired box 8	534661	chr11	46980394	46980394	+	1.05613e-07	8.10269e-05	40.8953	6	CpG	Hyper	-40.8953
XM_002691400	PAX8	paired box 8	534661	chr11	46980413	46980413	+	0.000109699	0.00749008	28.8889	6	CpG	Hyper	-28.8889
XM_002691400	PAX8	paired box 8	534661	chr11	46980463	46980463	+	1.6088e-10	5.8665e-07	34.5104	6	CpG	Hyper	-34.5104
XM_002691400	PAX8	paired box 8	534661	chr11	46980674	46980674	+	5.34998e-06	0.00112082	27.2968	6	CpG	Hyper	-27.2968
XM_002691610	CFAP77	cilia and flagella associated protein 77	617847	chr11	102508009	102508009	-	3.57465e-05	0.00375074	32.7381	5	CpG	Hyper	-32.7381
XM_002691709	LCN1	lipocalin 1	511158	chr11	105837221	105837221	+	6.06838e-07	0.000270057	33.6232	4	CpG	Hyper	-33.6232
XM_002691719	PPP1R26	protein phosphatase 1 regulatory subunit 26	618652	chr11	105715997	105715997	+	2.98307e-08	3.22955e-05	27.9735	6	CpG	Hyper	-27.9735
XM_002691719	PPP1R26	protein phosphatase 1 regulatory subunit 26	618652	chr11	105716193	105716193	+	3.83178e-09	7.22567e-06	28.7121	6	CpG	Hyper	-28.7121
XM_002691719	PPP1R26	protein phosphatase 1 regulatory subunit 26	618652	chr11	105716200	105716200	+	3.69452e-12	2.40286e-08	32.2558	6	CpG	Hyper	-32.2558
XM_002691719	PPP1R26	protein phosphatase 1 regulatory subunit 26	618652	chr11	105716212	105716212	+	4.16059e-09	7.66217e-06	28.6907	6	CpG	Hyper	-28.6907
XM_002691719	PPP1R26	protein phosphatase 1 regulatory subunit 26	618652	chr11	105716215	105716215	+	3.26212e-10	1.06082e-06	31.1704	6	CpG	Hyper	-31.1704
XM_002691870	ATP12A	ATPase H+/K+ transporting non-gastric alpha2 subunit	530703	chr12	36785547	36785547	-	1.30315e-09	3.1992e-06	47.0588	5	CpG	Hyper	-47.0588
XM_002692260	CDH4	cadherin 4	525796	chr13	55438847	55438847	+	7.73767e-05	0.00604961	26.4175	5	CpG	Hyper	-26.4175
XM_002692330	SDC4	syndecan 4	508133	chr13	73691600	73691600	-	5.10597e-05	0.00469074	28.7671	5	CpG	Hyper	-28.7671
XM_002692763	AARD	alanine and arginine rich domain containing protein	616184	chr14	47349665	47349665	-	9.21287e-05	0.0067287	25.2451	6	CpG	Hyper	-25.2451
XM_002692885	OR9G1	olfactory receptor, family 9, subfamily G, member 1	530966	chr23	21619501	21619501	-	9.71021e-05	0.00695081	26.2321	1	CpG	Hyper	-26.2321
XM_002693002	DSCAML1	DS cell adhesion molecule like 1	538739	chr15	28297987	28297987	+	7.16994e-07	0.000300853	32.4879	6	CpG	Hyper	-32.4879
XM_002693002	DSCAML1	DS cell adhesion molecule like 1	538739	chr15	28298023	28298023	+	1.79532e-06	0.000551629	32.0744	6	CpG	Hyper	-32.0744
XM_002693002	DSCAML1	DS cell adhesion molecule like 1	538739	chr15	28298051	28298051	+	7.04137e-07	0.000297453	33.2411	6	CpG	Hyper	-33.2411
XM_002693002	DSCAML1	DS cell adhesion molecule like 1	538739	chr15	28461730	28461730	+	9.05612e-06	0.00156416	25.9192	6	CpG	Hyper	-25.9192
XM_002693065	EIF3F	eukaryotic translation initiation factor 3 subunit F	513793	chr15	44504941	44504941	+	1.9687e-08	2.41504e-05	39.3258	6	CpG	Hyper	-39.3258
XM_002693523	SLC1A2	solute carrier family 1 member 2	541119	chr15	65951404	65951404	-	3.39052e-07	0.00018184	34.0263	6	CpG	Hyper	-34.0263
XM_002693903	KISS1	KiSS-1 metastasis suppressor	615613	chr16	1967910	1967910	-	3.08451e-08	3.32698e-05	34.3597	5	CpG	Hyper	-34.3597
XM_002694256	SYT2	synaptotagmin 2	100300626	chr16	80053806	80053806	-	9.44863e-08	7.62466e-05	32.407	5	CpG	Hyper	-32.407
XM_002694256	SYT2	synaptotagmin 2	100300626	chr16	80053830	80053830	-	2.27613e-05	0.00282454	28.3896	5	CpG	Hyper	-28.3896
XM_002694719	VSTM2B	V-set and transmembrane domain containing 2B	790185	chr18	1197797	1197797	-	1.68671e-06	0.000533141	30.5856	5	CpG	Hyper	-30.5856
XM_002694719	VSTM2B	V-set and transmembrane domain containing 2B	790185	chr18	1308603	1308603	-	3.80251e-06	0.000896388	34.5556	5	CpG	Hyper	-34.5556
XM_002694754	FOXF1	forkhead box F1	524813	chr18	12311357	12311357	-	9.19224e-09	1.40547e-05	34.6939	6	CpG	Hyper	-34.6939
XM_002694986	LOC515276	placental protein 13-like	515276	chr18	49281002	49281002	-	5.37998e-06	0.00112464	26.3214	5	CpG	Hyper	-26.3214
XM_002695729	LOC509526	olfactory receptor 3A2	509526	chr19	24017019	24017019	+	6.38325e-09	1.03983e-05	38.1212	4	CpG	Hyper	-38.1212
XM_002695950	CISD3	CDGSH iron sulfur domain 3	618350	chr19	39315960	39315960	-	0.000128496	0.00820648	27.4436	5	CpG	Hyper	-27.4436
XM_002696271	NEURL1B	neuralized E3 ubiquitin protein ligase 1B	510912	chr20	4461785	4461785	-	7.73966e-05	0.00605015	33.6016	6	CpG	Hyper	-33.6016
XM_002696635	CYP1A1	cytochrome P450, subfamily I (aromatic compound-inducible), polypeptide 1	282870	chr21	33951937	33951937	+	6.67742e-08	5.89613e-05	33.3333	5	CpG	Hyper	-33.3333
XM_002697122	PLXND1	plexin D1	781625	chr22	56143494	56143494	+	1.6015e-06	0.000517899	26.9265	4	CpG	Hyper	-26.9265
XM_002697148	DNAJB8	DnaJ heat shock protein family (Hsp40) member B8	518674	chr22	59373910	59373910	+	1.69287e-06	0.000533392	42.8828	6	CpG	Hyper	-42.8828
XM_002697148	DNAJB8	DnaJ heat shock protein family (Hsp40) member B8	518674	chr22	59375731	59375731	-	7.97332e-05	0.00615133	26.3158	6	CpG	Hyper	-26.3158
XM_002697339	LOC785873	tripartite motif containing 26	785873	chr23	28779177	28779177	+	8.72565e-07	0.000341931	27.1718	6	CpG	Hyper	-27.1718
XM_002697550	NHLRC1	NHL repeat containing E3 ubiquitin protein ligase 1	538814	chr23	39462224	39462224	+	1.77858e-05	0.00243254	27.0467	6	CpG	Hyper	-27.0467
XM_002697550	NHLRC1	NHL repeat containing E3 ubiquitin protein ligase 1	538814	chr23	39462197	39462197	+	6.97873e-05	0.005681	27.419	6	CpG	Hyper	-27.419
XM_002697824	MEX3C	mex-3 RNA binding family member C	529318	chr24	50617576	50617576	+	0.000161281	0.00937747	28.2943	3	CpG	Hyper	-28.2943
XM_002697824	MEX3C	mex-3 RNA binding family member C	529318	chr24	50617635	50617635	+	0.000120735	0.00792459	26.1769	3	CpG	Hyper	-26.1769
XM_002697824	MEX3C	mex-3 RNA binding family member C	529318	chr24	50617642	50617642	+	0.000105117	0.00730787	27.946	3	CpG	Hyper	-27.946
XM_002697874	LOC614886	olfactory receptor 1F1	614886	chr25	2634141	2634141	+	1.45742e-06	0.000486836	27.262	4	CpG	Hyper	-27.262
XM_002697874	LOC614886	olfactory receptor 1F1	614886	chr25	2635913	2635913	-	4.59394e-05	0.00440019	29.096	4	CpG	Hyper	-29.096
XM_002697910	LOC789799	mastin	789799	chr25	1006984	1006984	+	2.55581e-05	0.00302681	28.0702	4	CpG	Hyper	-28.0702
XM_002697932	FLYWCH2	FLYWCH family member 2	618572	chr25	2320868	2320868	+	5.03455e-07	0.000237839	29.0794	5	CpG	Hyper	-29.0794
XM_002697973	SOX8	SRY-box transcription factor 8	530317	chr25	813453	813453	+	9.44154e-05	0.00683301	28.6184	6	CpG	Hyper	-28.6184
XM_002698160	FBXL18	F-box and leucine rich repeat protein 18	789838	chr25	38834895	38834895	-	6.25488e-07	0.000274094	29.3516	6	CpG	Hyper	-29.3516
XM_002698160	FBXL18	F-box and leucine rich repeat protein 18	789838	chr25	38837411	38837411	-	1.69215e-06	0.000533392	25.1849	6	CpG	Hyper	-25.1849
XM_002698176	LOC516442	patched domain-containing protein 3	516442	chr25	42342761	42342761	-	6.10248e-06	0.0012215	29.719	5	CpG	Hyper	-29.719
XM_002698189	FZD9	frizzled class receptor 9	521364	chr25	33753835	33753835	-	0.000103808	0.00724389	28.1333	5	CpG	Hyper	-28.1333
XM_002698413	SLIT1	slit guidance ligand 1	510761	chr26	18329143	18329143	+	1.95468e-07	0.000124527	29.0323	6	CpG	Hyper	-29.0323
XM_002698413	SLIT1	slit guidance ligand 1	510761	chr26	18329153	18329153	+	2.65191e-05	0.00310442	30.5519	6	CpG	Hyper	-30.5519
XM_002698492	KAZALD1	Kazal type serine peptidase inhibitor domain 1	617445	chr26	21893290	21893290	+	8.06795e-05	0.00619393	25.347	6	CpG	Hyper	-25.347
XM_002698584	MGMT	O-6-methylguanine-DNA methyltransferase	616091	chr26	48379549	48379549	+	7.39968e-06	0.00137768	27.2727	5	CpG	Hyper	-27.2727
XM_002698584	MGMT	O-6-methylguanine-DNA methyltransferase	616091	chr26	48379655	48379655	+	3.91247e-06	0.000910003	27.5862	5	CpG	Hyper	-27.5862
XM_002698584	MGMT	O-6-methylguanine-DNA methyltransferase	616091	chr26	48660851	48660851	+	3.47886e-06	0.000843126	36.7521	5	CpG	Hyper	-36.7521
XM_002698584	MGMT	O-6-methylguanine-DNA methyltransferase	616091	chr26	48660954	48660954	+	2.21956e-07	0.000135749	30.5556	5	CpG	Hyper	-30.5556
XM_002698753	LOC100300804	uncharacterized LOC100300804	100300804	chr27	43333335	43333335	+	1.47977e-05	0.00215455	29.3985	4	CpG	Hyper	-29.3985
XM_002698938	MMRN2	multimerin 2	512308	chr28	41568046	41568046	-	1.72072e-07	0.000113593	32.5061	5	CpG	Hyper	-32.5061
XM_002699301	LOC522784	solute carrier family 22 member 10	522784	chr29	41478758	41478758	+	2.86973e-06	0.000745014	27.8544	5	CpG	Hyper	-27.8544
XM_002699319	LOC519202	solute carrier family 22 member 6	519202	chr29	41279357	41279357	+	0.00016819	0.00961831	27.166	5	CpG	Hyper	-27.166
XM_003585705	LOC783811	keratin-associated protein 10-8-like	783811	chr1	141862565	141862565	-	6.75293e-06	0.00130172	30.4384	4	CpG	Hyper	-30.4384
XM_003585773	IRS1	insulin receptor substrate 1	538598	chr2	114991854	114991854	-	1.65624e-06	0.00052854	36.139	5	CpG	Hyper	-36.139
XM_003585773	IRS1	insulin receptor substrate 1	538598	chr2	114991857	114991857	-	1.83392e-08	2.31973e-05	42.5235	5	CpG	Hyper	-42.5235
XM_003585773	IRS1	insulin receptor substrate 1	538598	chr2	114991864	114991864	-	7.00217e-05	0.00569211	28.1832	5	CpG	Hyper	-28.1832
XM_003586228	HMX1	H6 family homeobox 1	785113	chr6	114963101	114963101	-	2.20402e-06	0.000634749	28.2616	4	CpG	Hyper	-28.2616
XM_003586228	HMX1	H6 family homeobox 1	785113	chr6	114963112	114963112	-	3.99756e-07	0.000204217	34.1553	4	CpG	Hyper	-34.1553
XM_003586355	LOC100848912	uncharacterized LOC100848912	100848912	chr8	1880913	1880913	-	0.000148584	0.00894415	28.0305	5	CpG	Hyper	-28.0305
XM_003586365	LOC100847720	interferon omega-1-like	100847720	chr8	22671360	22671360	-	1.69735e-06	0.000533647	37.0068	4	CpG	Hyper	-37.0068
XM_003586682	DNLZ	DNL-type zinc finger	100848156	chr11	103815747	103815747	-	1.82271e-05	0.00247191	31.9048	4	CpG	Hyper	-31.9048
XM_003586682	DNLZ	DNL-type zinc finger	100848156	chr11	103817921	103817921	+	1.49158e-05	0.00216502	32.6	4	CpG	Hyper	-32.6
XM_003586682	DNLZ	DNL-type zinc finger	100848156	chr11	103817956	103817956	+	6.99717e-07	0.000296747	31.1484	4	CpG	Hyper	-31.1484
XM_003586872	EPPK1	epiplakin 1	100337278	chr14	936811	936811	-	2.02561e-05	0.00263577	26.9757	5	CpG	Hyper	-26.9757
XM_003586902	ZFPM2	zinc finger protein, FOG family member 2	784747	chr14	59439742	59439742	-	3.36904e-05	0.0036133	30.1046	5	CpG	Hyper	-30.1046
XM_003586950	RASSF10	Ras association domain family member 10	514824	chr15	39680593	39680593	-	2.25391e-06	0.000643616	30.9915	4	CpG	Hyper	-30.9915
XM_003586950	RASSF10	Ras association domain family member 10	514824	chr15	39680607	39680607	-	2.22235e-06	0.000637108	30.8333	4	CpG	Hyper	-30.8333
XM_003587283	KLK11	kallikrein related peptidase 11	526737	chr18	56998782	56998782	+	5.9052e-05	0.00513569	27.7778	5	CpG	Hyper	-27.7778
XM_003587517	PDE4D	phosphodiesterase 4D	539556	chr20	20162518	20162518	+	2.26348e-05	0.00281728	27.4607	5	CpG	Hyper	-27.4607
XM_003587661	GRM4	glutamate metabotropic receptor 4	790333	chr23	8200142	8200142	-	1.45425e-05	0.00212874	29.0096	5	CpG	Hyper	-29.0096
XM_003587674	KCNK16	potassium two pore domain channel subfamily K member 16	615960	chr23	13187715	13187715	+	6.86581e-05	0.00562473	35.2542	5	CpG	Hyper	-35.2542
XM_003587798	PKD1	polycystin 1, transient receptor potential channel interacting	504986	chr25	1658558	1658558	+	3.77865e-10	1.20315e-06	32.381	5	CpG	Hyper	-32.381
XM_003587807	ZNF598	zinc finger protein 598	505086	chr25	1556805	1556805	-	1.14359e-05	0.00182504	38.0837	5	CpG	Hyper	-38.0837
XM_003588045	CD248	CD248 molecule	520070	chr29	44377960	44377960	+	3.0195e-05	0.00337464	36.3148	5	CpG	Hyper	-36.3148
XM_005201456	ST6GAL1	ST6 beta-galactoside alpha-2,6-sialyltransferase 1	282073	chr1	80344790	80344790	-	5.54493e-06	0.00114841	31.6627	4	CpG	Hyper	-31.6627
XM_005201494	LPP	LIM domain containing preferred translocation partner in lipoma	524132	chr1	79194795	79194795	-	7.46405e-07	0.000307276	35.2583	4	CpG	Hyper	-35.2583
XM_005201494	LPP	LIM domain containing preferred translocation partner in lipoma	524132	chr1	79194797	79194797	-	1.11859e-06	0.000406873	36.1606	4	CpG	Hyper	-36.1606
XM_005201537	ETV5	ETS variant 5	541166	chr1	81058227	81058227	+	4.66129e-08	4.51376e-05	29.661	4	CpG	Hyper	-29.661
XM_005201842	LOC786256	high mobility group nucleosome-binding domain-containing protein 4	786256	chr1	120370260	120370260	+	2.04048e-05	0.00264685	32.6679	4	CpG	Hyper	-32.6679
XM_005201842	LOC786256	high mobility group nucleosome-binding domain-containing protein 4	786256	chr1	120370276	120370276	+	4.68263e-09	8.17832e-06	41.8803	4	CpG	Hyper	-41.8803
XM_005201842	LOC786256	high mobility group nucleosome-binding domain-containing protein 4	786256	chr1	120370297	120370297	+	6.38762e-06	0.00125615	35.2541	4	CpG	Hyper	-35.2541
XM_005202043	ICOSLG	inducible T cell costimulator ligand	507857	chr1	144213125	144213125	-	3.06687e-05	0.00340444	32.1212	4	CpG	Hyper	-32.1212
XM_005202043	ICOSLG	inducible T cell costimulator ligand	507857	chr1	144223566	144223566	-	2.46617e-07	0.000146112	32.6234	4	CpG	Hyper	-32.6234
XM_005202043	ICOSLG	inducible T cell costimulator ligand	507857	chr1	144224845	144224845	+	8.6451e-05	0.00646558	29.1513	4	CpG	Hyper	-29.1513
XM_005202089	FBXO25	F-box protein 25	540328	chr1	146440142	146440142	+	1.50914e-05	0.00218284	25.889	4	CpG	Hyper	-25.889
XM_005202153	TBC1D5	TBC1 domain family member 5	614554	chr1	154370769	154370769	+	7.02442e-05	0.00570153	27.3294	4	CpG	Hyper	-27.3294
XM_005202243	LOC524236	histone H2A type 1-B/E	524236	chr2	5414764	5414764	-	0.000152531	0.00908322	26.1518	4	CpG	Hyper	-26.1518
XM_005202766	FZD5	frizzled class receptor 5	538536	chr2	96086646	96086646	+	4.76534e-06	0.00104156	30.6452	4	CpG	Hyper	-30.6452
XM_005202768	FZD5	frizzled class receptor 5	538536	chr2	96039200	96039200	-	3.07947e-05	0.00341408	29.8457	4	CpG	Hyper	-29.8457
XM_005202768	FZD5	frizzled class receptor 5	538536	chr2	96039206	96039206	-	4.04117e-05	0.00405894	28.8732	4	CpG	Hyper	-28.8732
XM_005203083	CAPZB	capping actin protein of muscle Z-line subunit beta	338052	chr2	133246947	133246947	-	6.94182e-07	0.000295117	34.0539	3	CpG	Hyper	-34.0539
XM_005203083	CAPZB	capping actin protein of muscle Z-line subunit beta	338052	chr2	133257725	133257725	+	7.70752e-05	0.00603524	36.2507	3	CpG	Hyper	-36.2507
XM_005203361	KLHDC7A	kelch domain containing 7A	530171	chr2	134118861	134118861	+	1.67259e-08	2.14682e-05	31.0345	4	CpG	Hyper	-31.0345
XM_005203361	KLHDC7A	kelch domain containing 7A	530171	chr2	134118922	134118922	+	7.741e-08	6.55249e-05	28.8136	4	CpG	Hyper	-28.8136
XM_005203361	KLHDC7A	kelch domain containing 7A	530171	chr2	134118929	134118929	+	6.53775e-06	0.00127387	25.6994	4	CpG	Hyper	-25.6994
XM_005203664	ARHGEF2	Rho/Rac guanine nucleotide exchange factor 2	505940	chr3	14799332	14799332	-	4.57952e-05	0.00439088	32.4477	4	CpG	Hyper	-32.4477
XM_005204634	B4GALT2	beta-1,4-galactosyltransferase 2	100125390	chr3	102080093	102080093	-	4.30214e-05	0.0042218	25.3561	4	CpG	Hyper	-25.3561
XM_005204752	GJB5	gap junction protein beta 5	524030	chr3	111062634	111062634	-	9.90362e-07	0.000373444	35.2805	4	CpG	Hyper	-35.2805
XM_005204989	ESPNL	espin like	524380	chr3	117436722	117436722	-	2.2678e-05	0.00281864	29.9637	4	CpG	Hyper	-29.9637
XM_005205063	AQP12B	aquaporin 12B	616625	chr3	120045280	120045280	-	1.90329e-05	0.00253244	26.2626	4	CpG	Hyper	-26.2626
XM_005205175	AGR2	anterior gradient 2, protein disulphide isomerase family member	415112	chr4	25298711	25298711	+	1.38351e-05	0.00206003	32.807	4	CpG	Hyper	-32.807
XM_005205749	PLXNA4	plexin A4	407104	chr4	96391586	96391586	-	4.04249e-07	0.000204897	39.3785	2	CpG	Hyper	-39.3785
XM_005206150	NFE2	nuclear factor, erythroid 2	514006	chr5	25775646	25775646	-	3.86444e-07	0.00019964	41.9053	4	CpG	Hyper	-41.9053
XM_005207531	GRAMD4	GRAM domain containing 4	613430	chr5	116862723	116862723	+	9.54339e-06	0.00162066	37.384	4	CpG	Hyper	-37.384
XM_005208355	KIAA0232	KIAA0232	514704	chr6	113370366	113370366	+	8.37806e-05	0.00634702	30.3859	4	CpG	Hyper	-30.3859
XM_005208472	TMEM161A	transmembrane protein 161A	618720	chr7	4095188	4095188	+	7.97285e-05	0.00615133	28.5714	3	CpG	Hyper	-28.5714
XM_005208796	RGL3	ral guanine nucleotide dissociation stimulator like 3	785402	chr7	15801293	15801293	-	1.84252e-05	0.00248772	31.5654	4	CpG	Hyper	-31.5654
XM_005210170	TBC1D2	TBC1 domain family member 2	513828	chr8	63335210	63335210	+	9.00575e-07	0.000349606	31.9697	4	CpG	Hyper	-31.9697
XM_005210245	PEBP4	phosphatidylethanolamine binding protein 4	513254	chr8	70225095	70225095	-	8.62311e-06	0.00151791	32.93	4	CpG	Hyper	-32.93
XM_005210252	SLC39A14	solute carrier family 39 member 14	515437	chr8	69720586	69720586	-	2.73953e-05	0.00317408	32.6007	4	CpG	Hyper	-32.6007
XM_005210319	KIF24	kinesin family member 24	513392	chr8	75656310	75656310	+	1.40919e-05	0.0020844	31.8856	4	CpG	Hyper	-31.8856
XM_005210836	PRDM1	PR/SET domain 1	538384	chr9	43848267	43848267	-	1.34836e-06	0.000460783	34.2764	4	CpG	Hyper	-34.2764
XM_005211161	FRMD1	FERM domain containing 1	616869	chr9	102473101	102473101	-	9.42256e-09	1.43194e-05	38.9091	4	CpG	Hyper	-38.9091
XM_005211483	LPCAT4	lysophosphatidylcholine acyltransferase 4	510842	chr10	28288826	28288826	-	2.6101e-06	0.000705128	33.037	4	CpG	Hyper	-33.037
XM_005212837	PROKR1	prokineticin receptor 1	281800	chr11	67009220	67009220	+	8.82669e-06	0.00154315	32.5116	4	CpG	Hyper	-32.5116
XM_005212932	FAM49A	family with sequence similarity 49 member A	504763	chr11	81738984	81738984	-	9.45721e-05	0.00684106	32.5788	4	CpG	Hyper	-32.5788
XM_005213214	GARNL3	GTPase activating Rap/RanGAP domain like 3	507761	chr11	97932345	97932345	-	2.37208e-06	0.000664301	29.0226	4	CpG	Hyper	-29.0226
XM_005213457	GPSM1	G protein signaling modulator 1	100139799	chr11	103796061	103796061	+	3.01367e-06	0.000770559	38.5484	4	CpG	Hyper	-38.5484
XM_005213457	GPSM1	G protein signaling modulator 1	100139799	chr11	103796072	103796072	+	3.23749e-05	0.00352074	30.9298	4	CpG	Hyper	-30.9298
XM_005213516	C8G	complement C8 gamma chain	517356	chr11	105985952	105985952	-	6.53625e-05	0.00546474	29.6942	3	CpG	Hyper	-29.6942
XM_005213525	TRAF2	TNF receptor associated factor 2	512355	chr11	105966158	105966158	+	2.02598e-06	0.000598941	26.7857	4	CpG	Hyper	-26.7857
XM_005213525	TRAF2	TNF receptor associated factor 2	512355	chr11	105966161	105966161	+	5.02294e-08	4.76341e-05	44.4805	4	CpG	Hyper	-44.4805
XM_005213531	PPP1R26	protein phosphatase 1 regulatory subunit 26	618652	chr11	105804536	105804536	+	1.52279e-05	0.00219386	28.2049	4	CpG	Hyper	-28.2049
XM_005214011	ARHGEF7	Rho guanine nucleotide exchange factor 7	524352	chr12	85509614	85509614	+	7.0109e-06	0.00133234	32.4535	4	CpG	Hyper	-32.4535
XM_005214618	ZBTB46	zinc finger and BTB domain containing 46	507985	chr13	53976106	53976106	-	1.6358e-19	5.24047e-15	32.0755	4	CpG	Hyper	-32.0755
XM_005214818	KCNG1	potassium voltage-gated channel modifier subfamily G member 1	539813	chr13	78937214	78937214	+	7.08248e-05	0.00573066	28.3154	4	CpG	Hyper	-28.3154
XM_005214823	CDH22	cadherin 22	540147	chr13	75041429	75041429	-	1.46483e-05	0.00213768	36.2179	4	CpG	Hyper	-36.2179
XM_005214857	PMEPA1	prostate transmembrane protein, androgen induced 1	617469	chr13	58508471	58508471	+	2.8215e-06	0.000736606	32.6087	4	CpG	Hyper	-32.6087
XM_005215280	MAFA	MAF bZIP transcription factor A	618421	chr14	1216246	1216246	+	4.06172e-05	0.00407208	27.3721	4	CpG	Hyper	-27.3721
XM_005215280	MAFA	MAF bZIP transcription factor A	618421	chr14	1243559	1243559	+	2.43049e-05	0.002933	26.8789	4	CpG	Hyper	-26.8789
XM_005215598	SYBU	syntabulin	618577	chr14	54831919	54831919	-	0.000111225	0.00755473	28.9415	4	CpG	Hyper	-28.9415
XM_005215660	CA3	carbonic anhydrase 3	513212	chr14	77029801	77029801	+	3.95568e-08	4.018e-05	25.3415	4	CpG	Hyper	-25.3415
XM_005215956	GRAMD1B	GRAM domain containing 1B	517332	chr15	34170126	34170126	+	2.02042e-05	0.0026344	31.8349	3	CpG	Hyper	-31.8349
XM_005215977	STK33	serine/threonine kinase 33	528309	chr15	43975521	43975521	-	0.00015633	0.0092119	30.4695	4	CpG	Hyper	-30.4695
XM_005216410	ARFGAP2	ADP ribosylation factor GTPase activating protein 2	505438	chr15	77074678	77074678	-	1.88741e-05	0.00252205	28.2581	4	CpG	Hyper	-28.2581
XM_005216713	NFASC	neurofascin	512796	chr16	2645456	2645456	-	2.34921e-06	0.000659591	29.8901	3	CpG	Hyper	-29.8901
XM_005216713	NFASC	neurofascin	512796	chr16	2645562	2645562	-	6.40229e-05	0.00539641	25.7114	3	CpG	Hyper	-25.7114
XM_005216723	SLC45A3	solute carrier family 45 member 3	524303	chr16	3422264	3422264	-	0.000175849	0.00986324	30.7971	4	CpG	Hyper	-30.7971
XM_005216959	SLC45A1	solute carrier family 45 member 1	513008	chr16	45084952	45084952	+	1.62629e-08	2.106e-05	38.348	4	CpG	Hyper	-38.348
XM_005216959	SLC45A1	solute carrier family 45 member 1	513008	chr16	45084974	45084974	+	2.98934e-05	0.0033521	27.6039	4	CpG	Hyper	-27.6039
XM_005216959	SLC45A1	solute carrier family 45 member 1	513008	chr16	45084984	45084984	+	1.15685e-06	0.000417308	37.3065	4	CpG	Hyper	-37.3065
XM_005217041	LAD1	ladinin 1	505686	chr16	80926444	80926444	-	1.37559e-05	0.00205212	30.7767	4	CpG	Hyper	-30.7767
XM_005217432	NPY2R	neuropeptide Y receptor Y2	281943	chr17	2089657	2089657	-	5.1131e-05	0.00469513	28.7372	2	CpG	Hyper	-28.7372
XM_005217645	GALNT9	polypeptide N-acetylgalactosaminyltransferase 9	504951	chr17	44853301	44853301	-	1.348e-05	0.00202553	25.2823	4	CpG	Hyper	-25.2823
XM_005218024	CRYBB3	crystallin beta B3	282206	chr17	65284507	65284507	-	1.26482e-05	0.00194309	33.3596	4	CpG	Hyper	-33.3596
XM_005218024	CRYBB3	crystallin beta B3	282206	chr17	65284520	65284520	-	3.32105e-06	0.000816919	33.1783	4	CpG	Hyper	-33.1783
XM_005218227	SPECC1L	sperm antigen with calponin homology and coiled-coil domains 1 like	519751	chr17	71688439	71688439	+	1.55166e-06	0.000507982	28.2028	3	CpG	Hyper	-28.2028
XM_005218227	SPECC1L	sperm antigen with calponin homology and coiled-coil domains 1 like	519751	chr17	71688457	71688457	+	8.83771e-05	0.00655841	27.4637	3	CpG	Hyper	-27.4637
XM_005218274	GGT5	gamma-glutamyltransferase 5	787326	chr17	71462195	71462195	-	5.09335e-08	4.81446e-05	32.2368	4	CpG	Hyper	-32.2368
XM_005218382	MLKL	mixed lineage kinase domain like pseudokinase	790225	chr18	2141569	2141569	-	4.59635e-09	8.08827e-06	45.4545	4	CpG	Hyper	-45.4545
XM_005218423	MEAK7	MTOR associated protein, eak-7 homolog	531539	chr18	10763054	10763054	-	2.78045e-06	0.000729881	30.634	4	CpG	Hyper	-30.634
XM_005218487	GFOD2	glucose-fructose oxidoreductase domain containing 2	507361	chr18	35235999	35235999	-	4.84493e-19	1.40748e-14	60.7527	4	CpG	Hyper	-60.7527
XM_005218749	CDH11	cadherin 11	785475	chr18	32792912	32792912	+	3.01576e-05	0.00337261	30.643	4	CpG	Hyper	-30.643
XM_005218761	C18H16orf74	chromosome 18 C16orf74 homolog	613483	chr18	11734332	11734332	-	1.10297e-06	0.000403213	30.5517	2	CpG	Hyper	-30.5517
XM_005219126	LOC101902055	interferon lambda-4-like	101902055	chr18	48950606	48950606	+	8.95453e-05	0.00661476	27.0588	1	CpG	Hyper	-27.0588
XM_005219451	SLC8A2	solute carrier family 8 member A2	535881	chr18	54449613	54449613	-	8.61737e-06	0.00151784	28.7309	4	CpG	Hyper	-28.7309
XM_005219526	LOC101902766	retina and anterior neural fold homeobox protein 2-like	101902766	chr18	54679907	54679907	+	5.62508e-05	0.00498442	33.1104	3	CpG	Hyper	-33.1104
XM_005220252	WSCD1	WSC domain containing 1	788123	chr19	25649254	25649254	-	4.26404e-06	0.000964991	26.087	4	CpG	Hyper	-26.087
XM_005220289	FAM83G	family with sequence similarity 83 member G	100139162	chr19	34214494	34214494	+	1.52952e-06	0.000503901	36.1674	4	CpG	Hyper	-36.1674
XM_005220394	GAS7	growth arrest specific 7	614517	chr19	29157830	29157830	-	1.20817e-05	0.00188936	30.2857	4	CpG	Hyper	-30.2857
XM_005220637	SAMD14	sterile alpha motif domain containing 14	785513	chr19	36523228	36523228	+	4.86739e-06	0.00105496	28.3133	4	CpG	Hyper	-28.3133
XM_005220739	RARA	retinoic acid receptor alpha	534280	chr19	40591763	40591763	+	5.12258e-05	0.00470087	29.1758	4	CpG	Hyper	-29.1758
XM_005220739	RARA	retinoic acid receptor alpha	534280	chr19	40591782	40591782	+	1.06812e-06	0.000395112	29.1507	4	CpG	Hyper	-29.1507
XM_005220739	RARA	retinoic acid receptor alpha	534280	chr19	40591786	40591786	+	6.66218e-06	0.00128969	30.1384	4	CpG	Hyper	-30.1384
XM_005221256	CDC42EP4	CDC42 effector protein 4	540152	chr19	58033445	58033445	+	1.88069e-05	0.00251697	30.5644	4	CpG	Hyper	-30.5644
XM_005221261	RAB37	RAB37, member RAS oncogene family	613954	chr19	56677247	56677247	-	1.21389e-05	0.00189287	34.2254	4	CpG	Hyper	-34.2254
XM_005221315	TMEM94	transmembrane protein 94	512110	chr19	56056136	56056136	-	0.000156279	0.00921017	31.8704	4	CpG	Hyper	-31.8704
XM_005221328	DNAI2	dynein axonemal intermediate chain 2	534479	chr19	57162625	57162625	-	4.86215e-07	0.000232343	43.3584	4	CpG	Hyper	-43.3584
XM_005221328	DNAI2	dynein axonemal intermediate chain 2	534479	chr19	57162635	57162635	-	1.94547e-06	0.000581784	41.3901	4	CpG	Hyper	-41.3901
XM_005221358	AMZ2	archaelysin family metallopeptidase 2	515126	chr19	61898341	61898341	-	6.49251e-05	0.00544175	27.1154	4	CpG	Hyper	-27.1154
XM_005221421	SMIM23	small integral membrane protein 23	101902619	chr20	3548026	3548026	+	1.84834e-05	0.00249242	29.8372	4	CpG	Hyper	-29.8372
XM_005221498	MAP3K1	mitogen-activated protein kinase kinase kinase 1	523962	chr20	22379328	22379328	+	5.21773e-07	0.000244218	29.3103	4	CpG	Hyper	-29.3103
XM_005221498	MAP3K1	mitogen-activated protein kinase kinase kinase 1	523962	chr20	22379392	22379392	+	3.14603e-06	0.000788332	25.6198	4	CpG	Hyper	-25.6198
XM_005221750	KLHL25	kelch like family member 25	529905	chr21	16600042	16600042	-	0.000143641	0.00874873	27.0028	4	CpG	Hyper	-27.0028
XM_005221993	OTUD7A	OTU deubiquitinase 7A	789946	chr21	29901533	29901533	+	0.000133962	0.00841107	29.5032	4	CpG	Hyper	-29.5032
XM_005222179	TRMT61A	tRNA methyltransferase 61A	510283	chr21	68172123	68172123	+	2.12719e-05	0.00271249	28.7281	4	CpG	Hyper	-28.7281
XM_005222253	XRCC3	X-ray repair cross complementing 3	768244	chr21	68307810	68307810	+	4.55919e-05	0.00437744	35.2453	4	CpG	Hyper	-35.2453
XM_005222253	XRCC3	X-ray repair cross complementing 3	768244	chr21	68308642	68308642	-	5.60168e-09	9.40646e-06	50.6266	4	CpG	Hyper	-50.6266
XM_005222253	XRCC3	X-ray repair cross complementing 3	768244	chr21	68308648	68308648	-	2.02633e-08	2.45923e-05	47.1134	4	CpG	Hyper	-47.1134
XM_005223059	TAMM41	TAM41 mitochondrial translocator assembly and maintenance homolog	514330	chr22	55865880	55865880	-	6.12494e-05	0.00526157	29.42	4	CpG	Hyper	-29.42
XM_005223112	FYCO1	FYVE and coiled-coil domain containing 1	100139246	chr22	53334937	53334937	-	3.64588e-05	0.00379895	31.7733	4	CpG	Hyper	-31.7733
XM_005223174	CFAP100	cilia and flagella associated protein 100	519687	chr22	60640656	60640656	+	7.8446e-06	0.00142878	26.4644	4	CpG	Hyper	-26.4644
XM_005223180	GP9	glycoprotein IX platelet	617668	chr22	59020257	59020257	+	2.53017e-05	0.00300789	35.3411	4	CpG	Hyper	-35.3411
XM_005223786	CD83	CD83 molecule	617034	chr23	42693581	42693581	+	7.98596e-06	0.00144568	25.2401	4	CpG	Hyper	-25.2401
XM_005223852	TFAP2A	transcription factor AP-2 alpha	505849	chr23	45652580	45652580	-	9.43885e-06	0.00160729	26.2708	4	CpG	Hyper	-26.2708
XM_005223863	EXOC2	exocyst complex component 2	513431	chr23	51998190	51998190	+	4.4381e-05	0.00430793	30.8858	4	CpG	Hyper	-30.8858
XM_005223943	LOC101902808	tigger transposable element-derived protein 1	101902808	chr24	757475	757475	-	5.71794e-05	0.0050402	31.4204	4	CpG	Hyper	-31.4204
XM_005224523	NTHL1	nth like DNA glycosylase 1	535203	chr25	1593852	1593852	-	0.000158248	0.00927788	26.814	4	CpG	Hyper	-26.814
XM_005224622	PRSS27	serine protease 27	521465	chr25	2127792	2127792	+	2.49892e-05	0.00298539	30.945	4	CpG	Hyper	-30.945
XM_005224777	ITPRIPL2	ITPRIP like 2	783291	chr25	16865171	16865171	-	2.42472e-06	0.00067213	25.6881	4	CpG	Hyper	-25.6881
XM_005225013	ADAP1	ArfGAP with dual PH domains 1	282176	chr25	41768978	41768978	+	8.73218e-07	0.000342033	28.7356	4	CpG	Hyper	-28.7356
XM_005225108	CARD11	caspase recruitment domain family member 11	515377	chr25	40372628	40372628	+	1.28942e-06	0.000448581	39.8411	4	CpG	Hyper	-39.8411
XM_005225199	RHBDD2	rhomboid domain containing 2	540447	chr25	34140412	34140412	+	3.6926e-07	0.000193399	30.2667	4	CpG	Hyper	-30.2667
XM_005225273	BHLHA15	basic helix-loop-helix family member a15	100848337	chr25	37798565	37798565	-	0.000105847	0.00733753	26.1129	4	CpG	Hyper	-26.1129
XM_005225880	ADGRA1	adhesion G protein-coupled receptor A1	518385	chr26	50733557	50733557	+	7.0738e-05	0.00572523	32.5232	4	CpG	Hyper	-32.5232
XM_005225880	ADGRA1	adhesion G protein-coupled receptor A1	518385	chr26	50733561	50733561	+	5.66348e-06	0.00116471	35.7188	4	CpG	Hyper	-35.7188
XM_005225880	ADGRA1	adhesion G protein-coupled receptor A1	518385	chr26	50733563	50733563	+	8.78297e-06	0.00153705	35.9792	4	CpG	Hyper	-35.9792
XM_005225880	ADGRA1	adhesion G protein-coupled receptor A1	518385	chr26	50733571	50733571	+	1.36123e-06	0.000463955	38.7947	4	CpG	Hyper	-38.7947
XM_005225880	ADGRA1	adhesion G protein-coupled receptor A1	518385	chr26	50733598	50733598	+	1.78938e-05	0.00243993	34.7937	4	CpG	Hyper	-34.7937
XM_005226046	DUSP26	dual specificity phosphatase 26	533896	chr27	29291739	29291739	+	3.69569e-06	0.000877856	30.593	2	CpG	Hyper	-30.593
XM_005226186	THRB	thyroid hormone receptor beta	788329	chr27	41431096	41431096	+	2.02928e-06	0.000599379	38.4998	4	CpG	Hyper	-38.4998
XM_005227045	DPP3	dipeptidyl peptidase 3	510200	chr29	44517251	44517251	+	2.91628e-07	0.000162091	27.1845	4	CpG	Hyper	-27.1845
XM_005227317	CTTN	cortactin	506939	chr29	47551993	47551993	-	0.000148531	0.00894159	29.4685	3	CpG	Hyper	-29.4685
XM_010800794	IL9R	interleukin 9 receptor	618294	chr25	109055	109055	+	7.20773e-05	0.00579434	27.7559	3	CpG	Hyper	-27.7559
XM_010800836	ALKAL2	ALK and LTK ligand 2	616690	chr8	112658782	112658782	+	4.95902e-05	0.00461196	26.9615	3	CpG	Hyper	-26.9615
XM_010800836	ALKAL2	ALK and LTK ligand 2	616690	chr8	112716350	112716350	+	1.65483e-08	2.13029e-05	36.8761	3	CpG	Hyper	-36.8761
XM_010800836	ALKAL2	ALK and LTK ligand 2	616690	chr8	112716366	112716366	+	1.71221e-07	0.000113541	37.5336	3	CpG	Hyper	-37.5336
XM_010800836	ALKAL2	ALK and LTK ligand 2	616690	chr8	112716373	112716373	+	6.38615e-07	0.000278143	35.2487	3	CpG	Hyper	-35.2487
XM_010800836	ALKAL2	ALK and LTK ligand 2	616690	chr8	112716384	112716384	+	1.58835e-05	0.00225672	30.0964	3	CpG	Hyper	-30.0964
XM_010801922	HOXD3	homeobox D3	100295744	chr2	20742141	20742141	-	1.76164e-06	0.00054488	30.2242	3	CpG	Hyper	-30.2242
XM_010801922	HOXD3	homeobox D3	100295744	chr2	20742186	20742186	-	2.27332e-05	0.00282227	27.0855	3	CpG	Hyper	-27.0855
XM_010802542	SLC66A1	solute carrier family 66 member 1	512930	chr2	133284987	133284987	-	0.000126775	0.00814257	28.4198	3	CpG	Hyper	-28.4198
XM_010802675	FAM43B	family with sequence similarity 43 member B	100298683	chr2	132078582	132078582	-	1.18188e-08	1.69971e-05	35.814	3	CpG	Hyper	-35.814
XM_010803075	RPTN	repetin	100140126	chr3	18548369	18548369	-	2.4207e-06	0.000671873	28.7046	3	CpG	Hyper	-28.7046
XM_010803075	RPTN	repetin	100140126	chr3	18548413	18548413	+	6.98107e-06	0.00132928	25.2563	3	CpG	Hyper	-25.2563
XM_010803559	GLIS1	GLIS family zinc finger 1	541222	chr3	92480849	92480849	-	3.93565e-05	0.00398465	25.6146	2	CpG	Hyper	-25.6146
XM_010804296	ADCYAP1R1	ADCYAP receptor type I	319095	chr4	65362120	65362120	-	2.47423e-05	0.00296737	31.6603	2	CpG	Hyper	-31.6603
XM_010805718	BAIAP2L2	BAR/IMD domain containing adaptor protein 2 like 2	617924	chr5	109910169	109910169	+	5.16448e-05	0.00472489	27.3641	3	CpG	Hyper	-27.3641
XM_010805718	BAIAP2L2	BAR/IMD domain containing adaptor protein 2 like 2	617924	chr5	109910199	109910199	+	7.8565e-06	0.00143034	28.8732	3	CpG	Hyper	-28.8732
XM_010806028	PACRGL	parkin coregulated like	527318	chr6	40180390	40180390	-	1.97489e-05	0.00259874	25.4902	3	CpG	Hyper	-25.4902
XM_010806296	JAKMIP1	janus kinase and microtubule interacting protein 1	540970	chr6	103096722	103096722	+	4.77056e-06	0.00104156	33.5207	3	CpG	Hyper	-33.5207
XM_010806365	IDUA	alpha-L-iduronidase	511050	chr6	117387292	117387292	-	6.84717e-07	0.000292664	35.2485	3	CpG	Hyper	-35.2485
XM_010806365	IDUA	alpha-L-iduronidase	511050	chr6	117387337	117387337	-	2.67661e-08	2.97539e-05	39.3052	3	CpG	Hyper	-39.3052
XM_010806389	LOC104972780	collagen alpha-1(I) chain-like	104972780	chr6	116952410	116952410	-	1.7863e-05	0.00243896	31.5447	1	CpG	Hyper	-31.5447
XM_010806389	LOC104972780	collagen alpha-1(I) chain-like	104972780	chr6	116963750	116963750	+	0.000115969	0.00773588	34.4118	1	CpG	Hyper	-34.4118
XM_010806389	LOC104972780	collagen alpha-1(I) chain-like	104972780	chr6	116973446	116973446	-	7.30956e-05	0.0058399	33.1721	1	CpG	Hyper	-33.1721
XM_010807063	TMPRSS9	transmembrane serine protease 9	518647	chr7	21221347	21221347	+	4.57309e-06	0.00101232	27.0425	3	CpG	Hyper	-27.0425
XM_010807238	SBNO2	strawberry notch homolog 2	512682	chr7	43634764	43634764	-	1.07993e-05	0.00175888	28.1495	3	CpG	Hyper	-28.1495
XM_010807292	BTBD2	BTB domain containing 2	533435	chr7	44301345	44301345	+	2.21349e-06	0.000635584	34.983	3	CpG	Hyper	-34.983
XM_010808261	RGS3	regulator of G protein signaling 3	527349	chr8	102822781	102822781	+	8.71497e-06	0.00152945	28.0848	3	CpG	Hyper	-28.0848
XM_010808734	C9H6orf118	chromosome 9 C6orf118 homolog	515846	chr9	100549534	100549534	-	3.94783e-06	0.000915783	32.3909	3	CpG	Hyper	-32.3909
XM_010809576	SIPA1L1	signal induced proliferation associated 1 like 1	787248	chr10	82998934	82998934	+	4.06186e-08	4.11147e-05	40.8973	3	CpG	Hyper	-40.8973
XM_010809641	GALC	galactosylceramidase	533428	chr10	99451124	99451124	-	1.8108e-07	0.000118213	28.4438	3	CpG	Hyper	-28.4438
XM_010809669	ESRRB	estrogen related receptor beta	528437	chr10	87749182	87749182	-	6.25507e-08	5.61999e-05	30.7692	3	CpG	Hyper	-30.7692
XM_010809796	KIAA1211L	KIAA1211 like	525174	chr11	4149710	4149710	-	5.97932e-05	0.0051794	25.889	3	CpG	Hyper	-25.889
XM_010810182	GREB1	growth regulating estrogen receptor binding 1	508204	chr11	86316531	86316531	-	7.23208e-05	0.00580429	26.6234	3	CpG	Hyper	-26.6234
XM_010810358	WDR38	WD repeat domain 38	787677	chr11	95836215	95836215	-	3.83869e-09	7.22567e-06	33.3333	3	CpG	Hyper	-33.3333
XM_010810452	LHX3	LIM homeobox 3	539213	chr11	103675763	103675763	+	2.51899e-05	0.00299869	25.7548	2	CpG	Hyper	-25.7548
XM_010810452	LHX3	LIM homeobox 3	539213	chr11	103682520	103682520	-	3.3577e-06	0.000823776	28.6547	2	CpG	Hyper	-28.6547
XM_010810508	NCS1	neuronal calcium sensor 1	526544	chr11	100520546	100520546	+	1.36972e-06	0.000465161	37.5309	3	CpG	Hyper	-37.5309
XM_010810510	HMCN2	hemicentin 2	534512	chr11	100652753	100652753	+	2.51717e-05	0.00299775	33	3	CpG	Hyper	-33
XM_010810516	FIBCD1	fibrinogen C domain containing 1	531723	chr11	101166169	101166169	-	0.000153344	0.0091043	26.2387	3	CpG	Hyper	-26.2387
XM_010810516	FIBCD1	fibrinogen C domain containing 1	531723	chr11	101180531	101180531	-	1.43806e-05	0.00211348	28.5361	3	CpG	Hyper	-28.5361
XM_010810976	CARS2	cysteinyl-tRNA synthetase 2, mitochondrial	506598	chr12	85250423	85250423	-	1.63463e-05	0.00229812	33.2476	3	CpG	Hyper	-33.2476
XM_010811000	LOC101902449	uncharacterized LOC101902449	101902449	chr12	86450493	86450493	+	5.83846e-05	0.00510359	28.6847	3	CpG	Hyper	-28.6847
XM_010811353	MATN4	matrilin 4	100139180	chr13	73659400	73659400	+	5.0676e-13	4.3299e-09	25.7143	3	CpG	Hyper	-25.7143
XM_010811763	LOC104973920	uncharacterized LOC104973920	104973920	chr13	78805387	78805387	-	8.54312e-05	0.00642064	26.772	3	CpG	Hyper	-26.772
XM_010811822	OPLAH	5-oxoprolinase, ATP-hydrolysing	408006	chr14	767293	767293	-	9.71859e-08	7.73508e-05	31.8182	3	CpG	Hyper	-31.8182
XM_010812016	ALKAL1	ALK and LTK ligand 1	100297122	chr14	21390047	21390047	+	0.0001118	0.0075772	25.6522	3	CpG	Hyper	-25.6522
XM_010812263	CA13	carbonic anhydrase 13	513850	chr14	77320360	77320360	-	2.52849e-06	0.000691282	28.4211	3	CpG	Hyper	-28.4211
XM_010812350	NCAM1	neural cell adhesion molecule 1	281941	chr15	23533419	23533419	-	7.18792e-05	0.00578429	30.1724	3	CpG	Hyper	-30.1724
XM_010812722	EIF3M	eukaryotic translation initiation factor 3 subunit M	515543	chr15	63250878	63250878	+	0.000168563	0.00963249	27.5354	2	CpG	Hyper	-27.5354
XM_010812974	GLB1L2	galactosidase beta 1 like 2	519145	chr15	83623001	83623001	-	1.43407e-05	0.00211055	28.3579	2	CpG	Hyper	-28.3579
XM_010813338	WRAP73	WD repeat containing, antisense to TP73	514669	chr16	49405489	49405489	+	8.89884e-06	0.00154738	29.7905	3	CpG	Hyper	-29.7905
XM_010813782	FAT4	FAT atypical cadherin 4	781683	chr17	31729297	31729297	-	3.84665e-05	0.00392585	28.2132	3	CpG	Hyper	-28.2132
XM_010813818	GALNT9	polypeptide N-acetylgalactosaminyltransferase 9	504951	chr17	44948444	44948444	+	1.49684e-05	0.00216987	29.8135	3	CpG	Hyper	-29.8135
XM_010813888	FICD	FIC domain containing	505923	chr17	64421314	64421314	-	0.000114819	0.00768935	27.5034	3	CpG	Hyper	-27.5034
XM_010813919	ACACB	acetyl-CoA carboxylase beta	515338	chr17	63907310	63907310	+	2.04866e-07	0.000128541	33.6449	3	CpG	Hyper	-33.6449
XM_010813919	ACACB	acetyl-CoA carboxylase beta	515338	chr17	63907318	63907318	+	3.8723e-06	0.00090428	35.566	3	CpG	Hyper	-35.566
XM_010813919	ACACB	acetyl-CoA carboxylase beta	515338	chr17	63907350	63907350	+	5.33953e-06	0.0011197	26.9231	3	CpG	Hyper	-26.9231
XM_010814594	PABPN1L	PABPN1 like, cytoplasmic	617429	chr18	14044715	14044715	+	8.64278e-05	0.00646495	33.8507	2	CpG	Hyper	-33.8507
XM_010814991	LHB	luteinizing hormone beta polypeptide	280839	chr18	55574314	55574314	+	2.50498e-08	2.83676e-05	26.8875	3	CpG	Hyper	-26.8875
XM_010815107	CYTH2	cytohesin 2	768035	chr18	55151972	55151972	+	8.01063e-05	0.0061635	32.2378	3	CpG	Hyper	-32.2378
XM_010815484	NAT14	N-acetyltransferase 14 (putative)	532809	chr18	62025735	62025735	-	1.29232e-06	0.000448894	30.7116	3	CpG	Hyper	-30.7116
XM_010815973	TNK1	tyrosine kinase non receptor 1	510356	chr19	27069104	27069104	-	3.2101e-06	0.000798874	27.9877	3	CpG	Hyper	-27.9877
XM_010816096	SPECC1	sperm antigen with calponin homology and coiled-coil domains 1	506538	chr19	33718100	33718100	+	3.41548e-05	0.00364695	27.451	2	CpG	Hyper	-27.451
XM_010816146	LASP1	LIM and SH3 protein 1	532851	chr19	39495381	39495381	+	2.29422e-05	0.0028373	29.8246	2	CpG	Hyper	-29.8246
XM_010816255	PLEKHH3	pleckstrin homology, MyTH4 and FERM domain containing H3	541100	chr19	42728177	42728177	+	2.5826e-08	2.88561e-05	39.4056	2	CpG	Hyper	-39.4056
XM_010816437	LOC616254	intercellular adhesion molecule 2	616254	chr19	48249295	48249295	-	4.92299e-05	0.00459315	26.652	3	CpG	Hyper	-26.652
XM_010816459	BAIAP2	BAR/IMD domain containing adaptor protein 2	507837	chr19	51619079	51619079	-	8.99353e-05	0.00663057	28.6634	3	CpG	Hyper	-28.6634
XM_010816527	RBFOX3	RNA binding fox-1 homolog 3	511773	chr19	52980059	52980059	-	0.000112869	0.0076157	29.777	3	CpG	Hyper	-29.777
XM_010816579	ENGASE	endo-beta-N-acetylglucosaminidase	100847654	chr19	53311911	53311911	+	1.15945e-05	0.00184294	31.6093	3	CpG	Hyper	-31.6093
XM_010816630	KIF19	kinesin family member 19	538109	chr19	57108024	57108024	-	7.07935e-08	6.15131e-05	33.3333	3	CpG	Hyper	-33.3333
XM_010816630	KIF19	kinesin family member 19	538109	chr19	57108041	57108041	-	8.67214e-05	0.00647691	39.8693	3	CpG	Hyper	-39.8693
XM_010816633	KIF19	kinesin family member 19	538109	chr19	57119151	57119151	-	1.17489e-07	8.75161e-05	42.1539	3	CpG	Hyper	-42.1539
XM_010816697	EFCAB9	EF-hand calcium binding domain 9	618333	chr20	3963966	3963966	+	1.13946e-05	0.00182045	30.8145	3	CpG	Hyper	-30.8145
XM_010816697	EFCAB9	EF-hand calcium binding domain 9	618333	chr20	3963975	3963975	+	6.95735e-05	0.00566889	28.2667	3	CpG	Hyper	-28.2667
XM_010817352	LBHD2	LBH domain containing 2	104975451	chr21	67748001	67748001	+	7.61274e-05	0.00598396	33.8413	3	CpG	Hyper	-33.8413
XM_010817553	RBMS3	RNA binding motif single stranded interacting protein 3	784766	chr22	4083625	4083625	-	2.45934e-06	0.000678571	32.7993	3	CpG	Hyper	-32.7993
XM_010817751	TEX264	testis expressed 264, ER-phagy receptor	535455	chr22	49146374	49146374	-	9.87517e-06	0.00165698	26.411	1	CpG	Hyper	-26.411
XM_010817767	DHX30	DExH-box helicase 30	767607	chr22	51885788	51885788	-	2.60407e-05	0.00306647	28.9084	3	CpG	Hyper	-28.9084
XM_010817909	CCR9	C-C motif chemokine receptor 9	530951	chr22	53422547	53422547	+	4.01822e-05	0.00404568	27.0588	2	CpG	Hyper	-27.0588
XM_010817952	RTP3	receptor transporter protein 3	618086	chr22	52937901	52937901	-	8.53278e-05	0.00641571	28.1731	3	CpG	Hyper	-28.1731
XM_010817952	RTP3	receptor transporter protein 3	618086	chr22	52938009	52938009	-	1.28703e-05	0.0019637	30.9935	3	CpG	Hyper	-30.9935
XM_010818219	TFAP2B	transcription factor AP-2 beta	540867	chr23	23399918	23399918	-	3.56513e-05	0.00374564	26.4354	3	CpG	Hyper	-26.4354
XM_010818372	LOC615223	butyrophilin subfamily 1 member A1	615223	chr23	27136980	27136980	+	2.43512e-06	0.000673943	32.7273	3	CpG	Hyper	-32.7273
XM_010818903	TCF4	transcription factor 4	534935	chr24	54977539	54977539	+	7.23885e-07	0.000302368	31.8406	3	CpG	Hyper	-31.8406
XM_010819101	TBC1D24	TBC1 domain family member 24	529002	chr25	1983259	1983259	+	7.61545e-06	0.00140275	26.9956	3	CpG	Hyper	-26.9956
XM_010819130	MCRIP2	MAPK regulated corepressor interacting protein 2	618020	chr25	549616	549616	-	4.31348e-05	0.00422933	27.0795	3	CpG	Hyper	-27.0795
XM_010819145	CAPN15	calpain 15	522068	chr25	478189	478189	-	1.80619e-05	0.00245574	30.9783	3	CpG	Hyper	-30.9783
XM_010819409	RABEP2	rabaptin, RAB GTPase binding effector protein 2	511736	chr25	25924539	25924539	+	1.9961e-05	0.00261521	27.3233	3	CpG	Hyper	-27.3233
XM_010819565	GRIFIN	galectin-related inter-fiber protein	528362	chr25	40787486	40787486	-	2.04354e-07	0.000128405	29.9305	3	CpG	Hyper	-29.9305
XM_010819915	SLF2	SMC5-SMC6 complex localization factor 2	541239	chr26	21716185	21716185	+	1.00401e-06	0.000377042	30.6713	3	CpG	Hyper	-30.6713
XM_010820120	TACC2	transforming acidic coiled-coil containing protein 2	533768	chr26	42046714	42046714	-	1.58764e-08	2.06516e-05	51.5152	1	CpG	Hyper	-51.5152
XM_010821272	FGF19	fibroblast growth factor 19	521475	chr29	46961013	46961013	+	0.000103766	0.00724164	33.9071	2	CpG	Hyper	-33.9071
XM_010821285	LOC101903030	mucin-6	101903030	chr29	50415572	50415572	+	9.57988e-08	7.69495e-05	31.9588	3	CpG	Hyper	-31.9588
XM_015458080	GLI2	GLI family zinc finger 2	510255	chr2	72552108	72552108	-	5.00006e-05	0.00462987	28.6835	2	CpG	Hyper	-28.6835
XM_015458321	LOC787309	zinc finger protein 350-like	787309	chr18	57922518	57922518	-	1.97892e-05	0.0026013	30.8667	2	CpG	Hyper	-30.8667
XM_015458321	LOC787309	zinc finger protein 350-like	787309	chr18	57922535	57922535	-	2.35201e-07	0.000141464	41.4656	2	CpG	Hyper	-41.4656
XM_015458391	SHISA7	shisa family member 7	789726	chr18	62070690	62070690	-	1.35258e-05	0.00202856	28.9993	2	CpG	Hyper	-28.9993
XM_015458556	RAB11FIP4	RAB11 family interacting protein 4	100848380	chr19	18510553	18510553	+	2.77873e-05	0.00319092	31.2354	2	CpG	Hyper	-31.2354
XM_015458611	ALOX15	arachidonate 15-lipoxygenase	282139	chr19	26698780	26698780	-	2.16916e-11	1.19649e-07	26.9059	2	CpG	Hyper	-26.9059
XM_015458611	ALOX15	arachidonate 15-lipoxygenase	282139	chr19	26698826	26698826	-	2.07266e-05	0.0026737	27.9538	2	CpG	Hyper	-27.9538
XM_015458647	TRPV1	transient receptor potential cation channel subfamily V member 1	107131508	chr19	24322566	24322566	+	1.26232e-07	9.16144e-05	29.6932	2	CpG	Hyper	-29.6932
XM_015458765	LOC107131516	uncharacterized LOC107131516	107131516	chr19	27293039	27293039	+	3.63375e-05	0.00379084	28.9314	2	CpG	Hyper	-28.9314
XM_015458962	RBFOX3	RNA binding fox-1 homolog 3	511773	chr19	53077803	53077803	+	1.19343e-05	0.00187756	28.8699	2	CpG	Hyper	-28.8699
XM_015459287	SPEGNB	SPEG neighbor	513894	chr2	107413765	107413765	+	0.000176175	0.0098739	26.528	2	CpG	Hyper	-26.528
XM_015459366	CCDC85C	coiled-coil domain containing 85C	617455	chr21	64558847	64558847	+	2.58886e-07	0.000151628	38.2069	2	CpG	Hyper	-38.2069
XM_015459366	CCDC85C	coiled-coil domain containing 85C	617455	chr21	64573600	64573600	-	6.07875e-05	0.00523698	29.8643	2	CpG	Hyper	-29.8643
XM_015459704	FBLN2	fibulin 2	511854	chr22	58398623	58398623	-	6.64654e-05	0.0055141	31.5556	2	CpG	Hyper	-31.5556
XM_015459704	FBLN2	fibulin 2	511854	chr22	58398638	58398638	-	5.67632e-06	0.0011662	36.0723	2	CpG	Hyper	-36.0723
XM_015459704	FBLN2	fibulin 2	511854	chr22	58417849	58417849	-	2.38061e-07	0.000142496	34.2651	2	CpG	Hyper	-34.2651
XM_015459792	SLC22A7	solute carrier family 22 member 7	407224	chr23	16886527	16886527	-	4.24487e-06	0.000962957	27.9117	2	CpG	Hyper	-27.9117
XM_015460708	ANKRD2	ankyrin repeat domain 2	100847218	chr26	18745506	18745506	-	3.56813e-08	3.6976e-05	26.4	2	CpG	Hyper	-26.4
XM_015460787	INSYN2A	inhibitory synaptic factor 2A	784700	chr26	46620375	46620375	+	3.97184e-07	0.000203191	41.9136	2	CpG	Hyper	-41.9136
XM_015460790	MGMT	O-6-methylguanine-DNA methyltransferase	616091	chr26	48908904	48908904	-	1.61012e-06	0.000519526	29.7722	2	CpG	Hyper	-29.7722
XM_015460790	MGMT	O-6-methylguanine-DNA methyltransferase	616091	chr26	48908910	48908910	-	1.82305e-05	0.00247191	26.806	2	CpG	Hyper	-26.806
XM_015460790	MGMT	O-6-methylguanine-DNA methyltransferase	616091	chr26	48908927	48908927	-	9.90687e-06	0.0016607	25.0614	2	CpG	Hyper	-25.0614
XM_015461049	SH2D4B	SH2 domain containing 4B	613508	chr28	35911234	35911234	-	4.0267e-07	0.000204612	35.9925	2	CpG	Hyper	-35.9925
XM_015461301	FLRT1	fibronectin leucine rich transmembrane protein 1	788007	chr29	42430116	42430116	+	6.21416e-06	0.00123309	26.6176	2	CpG	Hyper	-26.6176
XM_015461301	FLRT1	fibronectin leucine rich transmembrane protein 1	788007	chr29	42443793	42443793	+	4.70974e-08	4.54553e-05	32.9268	2	CpG	Hyper	-32.9268
XM_015461341	TSSC4	tumor suppressing subtransferable candidate 4	509559	chr29	49183439	49183439	+	5.77235e-06	0.00117707	37.0536	1	CpG	Hyper	-37.0536
XM_015461374	IFITM10	interferon induced transmembrane protein 10	613464	chr29	49728102	49728102	+	6.3909e-06	0.00125643	40.9786	2	CpG	Hyper	-40.9786
XM_015461374	IFITM10	interferon induced transmembrane protein 10	613464	chr29	49769742	49769742	+	1.57026e-08	2.05245e-05	25.4332	2	CpG	Hyper	-25.4332
XM_015461827	NLGN4X	neuroligin 4 X-linked	100300059	chrX	136172702	136172702	-	7.58764e-05	0.00597142	31.8188	2	CpG	Hyper	-31.8188
XM_015464066	PROK1	prokineticin 1	617599	chr3	32970627	32970627	+	7.03729e-05	0.00570628	29.4118	2	CpG	Hyper	-29.4118
XM_015464111	LOC509911	monocarboxylate transporter 1	509911	chr3	30535806	30535806	-	1.44896e-05	0.00212377	37.2995	2	CpG	Hyper	-37.2995
XM_015465329	ROR1	receptor tyrosine kinase like orphan receptor 1	783965	chr3	81753612	81753612	+	7.66963e-06	0.00140868	25.8427	2	CpG	Hyper	-25.8427
XM_015467054	CSMD2	CUB and Sushi multiple domains 2	100139189	chr3	111640777	111640777	+	6.0989e-06	0.00122106	30.9565	2	CpG	Hyper	-30.9565
XM_015470812	KEL	Kell metallo-endopeptidase	529060	chr4	106281505	106281505	-	3.91904e-10	1.2286e-06	42.1436	2	CpG	Hyper	-42.1436
XM_015470860	CNPY1	canopy FGF signaling regulator 1	100336047	chr4	117288441	117288441	-	3.37473e-05	0.00361807	29.4211	2	CpG	Hyper	-29.4211
XM_015471318	NTF3	neurotrophin 3	532393	chr5	104696047	104696047	-	2.43832e-05	0.00293878	27.7188	2	CpG	Hyper	-27.7188
XM_015471342	NRIP2	nuclear receptor interacting protein 2	614457	chr5	106920464	106920464	+	1.46601e-12	1.12074e-08	32.9705	2	CpG	Hyper	-32.9705
XM_015471342	NRIP2	nuclear receptor interacting protein 2	614457	chr5	106920562	106920562	+	3.02818e-06	0.000772885	25.1393	2	CpG	Hyper	-25.1393
XM_015471377	C5H22orf23	chromosome 5 C22orf23 homolog	520712	chr5	109740503	109740503	+	4.76794e-06	0.00104156	25.8065	2	CpG	Hyper	-25.8065
XM_015471698	GPAT3	glycerol-3-phosphate acyltransferase 3	519739	chr6	98288296	98288296	+	2.76653e-05	0.00318378	37.0497	2	CpG	Hyper	-37.0497
XM_015471710	WFS1	wolframin ER transmembrane glycoprotein	100298456	chr6	102909073	102909073	-	0.000132107	0.00834506	30.0647	2	CpG	Hyper	-30.0647
XM_015471753	RNF212	ring finger protein 212	101903108	chr6	117313891	117313891	-	6.3578e-05	0.00537797	29.1005	2	CpG	Hyper	-29.1005
XM_015471753	RNF212	ring finger protein 212	101903108	chr6	117313898	117313898	-	2.40713e-06	0.000669921	30.4996	2	CpG	Hyper	-30.4996
XM_015472266	LOC100847156	protocadherin alpha-5	100847156	chr7	51920899	51920899	+	6.46538e-08	5.76143e-05	26.5342	2	CpG	Hyper	-26.5342
XM_015472680	PTPN3	protein tyrosine phosphatase non-receptor type 3	511010	chr8	98973135	98973135	+	1.3848e-07	9.81032e-05	27.957	2	CpG	Hyper	-27.957
XM_015472689	RGS3	regulator of G protein signaling 3	527349	chr8	102829678	102829678	+	2.09417e-05	0.00268635	26.5642	2	CpG	Hyper	-26.5642
XM_015472689	RGS3	regulator of G protein signaling 3	527349	chr8	102829708	102829708	+	1.43413e-05	0.00211055	27.2532	2	CpG	Hyper	-27.2532
XM_015472949	FRMD1	FERM domain containing 1	616869	chr9	102454979	102454979	-	1.46266e-08	1.95812e-05	26.6667	2	CpG	Hyper	-26.6667
XM_015473473	CCDC138	coiled-coil domain containing 138	507644	chr11	44646210	44646210	-	2.21215e-06	0.00063544	35.1836	2	CpG	Hyper	-35.1836
XM_015473662	FAM163B	family with sequence similarity 163 member B	615192	chr11	104479046	104479046	-	9.02973e-05	0.00664546	30.4291	2	CpG	Hyper	-30.4291
XM_015473667	FAM102A	family with sequence similarity 102 member A	615907	chr11	98629920	98629920	+	0.00016082	0.00935879	25.8766	2	CpG	Hyper	-25.8766
XM_015473690	KCNT1	potassium sodium-activated channel subfamily T member 1	529468	chr11	103335546	103335546	-	3.42561e-05	0.00365353	35.1091	2	CpG	Hyper	-35.1091
XM_015473820	ADARB1	adenosine deaminase RNA specific B1	521761	chr1	144908583	144908583	+	1.44028e-09	3.45201e-06	49.0473	2	CpG	Hyper	-49.0473
XM_015473820	ADARB1	adenosine deaminase RNA specific B1	521761	chr1	144908598	144908598	+	5.43463e-07	0.000251266	39.1612	2	CpG	Hyper	-39.1612
XM_015474017	MALRD1	MAM and LDL receptor class A domain containing 1	783682	chr13	20749436	20749436	-	1.0508e-10	4.31974e-07	27.5	1	CpG	Hyper	-27.5
XM_015474328	PTP4A3	protein tyrosine phosphatase 4A3	100137722	chr14	2573338	2573338	-	2.53393e-05	0.00301031	27.2383	1	CpG	Hyper	-27.2383
XM_015474404	COL22A1	collagen type XXII alpha 1 chain	521058	chr14	4037088	4037088	-	0.000111032	0.00754757	26.4544	2	CpG	Hyper	-26.4544
XM_015474404	COL22A1	collagen type XXII alpha 1 chain	521058	chr14	4037112	4037112	-	9.41224e-10	2.50089e-06	40.1727	2	CpG	Hyper	-40.1727
XM_015474404	COL22A1	collagen type XXII alpha 1 chain	521058	chr14	4037115	4037115	-	5.98154e-07	0.000267746	35.3106	2	CpG	Hyper	-35.3106
XM_015474968	LOC107133203	olfactory receptor 1S1-like	107133203	chr15	81385872	81385872	+	7.84323e-06	0.00142878	31.2272	1	CpG	Hyper	-31.2272
XM_015475319	GPR25	G protein-coupled receptor 25	107133259	chr16	79484191	79484191	+	1.68248e-06	0.000532652	35.4839	2	CpG	Hyper	-35.4839
XM_015475564	KIAA1671	KIAA1671	533883	chr17	65178858	65178858	+	1.24691e-08	1.77159e-05	41.9449	2	CpG	Hyper	-41.9449
XM_015475619	SPECC1L	sperm antigen with calponin homology and coiled-coil domains 1 like	519751	chr17	71717648	71717648	+	4.01771e-10	1.24849e-06	41.8453	2	CpG	Hyper	-41.8453
XM_015475619	SPECC1L	sperm antigen with calponin homology and coiled-coil domains 1 like	519751	chr17	71717663	71717663	+	2.49219e-11	1.36603e-07	45.2838	2	CpG	Hyper	-45.2838
XM_015475722	ZNF423	zinc finger protein 423	508025	chr18	18094869	18094869	-	3.99705e-06	0.00092425	38.5809	2	CpG	Hyper	-38.5809
XM_015475722	ZNF423	zinc finger protein 423	508025	chr18	18106547	18106547	-	9.25899e-06	0.00158814	26.8165	2	CpG	Hyper	-26.8165
XM_024975093	CHST1	carbohydrate sulfotransferase 1	506932	chr15	75710157	75710157	+	1.08921e-06	0.000400197	34.1941	1	CpG	Hyper	-34.1941
XM_024975093	CHST1	carbohydrate sulfotransferase 1	506932	chr15	75710174	75710174	+	4.34059e-07	0.000215059	35.9447	1	CpG	Hyper	-35.9447
XM_024975155	COL18A1	collagen type XVIII alpha 1 chain	508076	chr1	145192063	145192063	-	4.83535e-05	0.00454501	26.8889	1	CpG	Hyper	-26.8889
XM_024975228	STARD10	StAR related lipid transfer domain containing 10	514624	chr15	52325318	52325318	-	2.44241e-07	0.000145254	32.2712	1	CpG	Hyper	-32.2712
XM_024975298	GRIK4	glutamate ionotropic receptor kainate type subunit 4	526363	chr15	31233786	31233786	-	7.31656e-06	0.00136971	28.2963	1	CpG	Hyper	-28.2963
XM_024975298	GRIK4	glutamate ionotropic receptor kainate type subunit 4	526363	chr15	31233845	31233845	-	2.4645e-05	0.00296014	32.898	1	CpG	Hyper	-32.898
XM_024975303	LMO1	LIM domain only 1	527152	chr15	44314563	44314563	+	0.000122906	0.00801756	25.323	1	CpG	Hyper	-25.323
XM_024975350	ARHGEF10L	Rho guanine nucleotide exchange factor 10 like	529043	chr2	135107504	135107504	+	3.20608e-06	0.000798587	32.9004	1	CpG	Hyper	-32.9004
XM_024975423	ARHGEF10L	Rho guanine nucleotide exchange factor 10 like	529043	chr2	135008988	135008988	-	2.04538e-06	0.000602234	41.2698	1	CpG	Hyper	-41.2698
XM_024975423	ARHGEF10L	Rho guanine nucleotide exchange factor 10 like	529043	chr2	135009015	135009015	-	1.48929e-05	0.00216324	40.2941	1	CpG	Hyper	-40.2941
XM_024975443	TUB	TUB bipartite transcription factor	539051	chr15	44476432	44476432	-	1.88391e-05	0.00251896	25.9785	1	CpG	Hyper	-25.9785
XM_024975472	SCN1A	sodium voltage-gated channel alpha subunit 1	529590	chr2	30146647	30146647	-	1.35142e-06	0.000461334	29.6649	1	CpG	Hyper	-29.6649
XM_024975502	TBCEL	tubulin folding cofactor E like	540781	chr15	31606781	31606781	+	5.37821e-07	0.000249269	25.3183	1	CpG	Hyper	-25.3183
XM_024975502	TBCEL	tubulin folding cofactor E like	540781	chr15	31606829	31606829	+	2.19015e-07	0.000134514	28.5668	1	CpG	Hyper	-28.5668
XM_024975515	B3GAT1	beta-1,3-glucuronyltransferase 1	541596	chr15	83700063	83700063	+	3.11601e-06	0.000784416	25.2695	1	CpG	Hyper	-25.2695
XM_024975517	B3GAT1	beta-1,3-glucuronyltransferase 1	541596	chr15	83696534	83696534	+	7.35551e-06	0.00137177	32.1948	1	CpG	Hyper	-32.1948
XM_024975615	LOC112441557	macrophage-expressed gene 1 protein-like	112441557	chr15	81979508	81979508	+	4.7783e-06	0.0010426	35.7407	1	CpG	Hyper	-35.7407
XM_024975678	LOC520402	proteoglycan 3	520402	chr15	80669994	80669994	-	7.98528e-05	0.00615268	28.2278	1	CpG	Hyper	-28.2278
XM_024975735	ZC3H12C	zinc finger CCCH-type containing 12C	512586	chr15	20239427	20239427	-	3.8946e-05	0.00395435	29.8134	1	CpG	Hyper	-29.8134
XM_024975735	ZC3H12C	zinc finger CCCH-type containing 12C	512586	chr15	20239464	20239464	-	6.69956e-05	0.00553701	29.2857	1	CpG	Hyper	-29.2857
XM_024975765	CEP164	centrosomal protein 164	514284	chr15	28050591	28050591	+	6.76851e-05	0.00557555	27.5058	1	CpG	Hyper	-27.5058
XM_024975767	CEP164	centrosomal protein 164	514284	chr15	28025021	28025021	+	5.17793e-05	0.00473272	25.9864	1	CpG	Hyper	-25.9864
XM_024975883	MAP6	microtubule associated protein 6	518794	chr15	54821489	54821489	-	2.1304e-06	0.000620546	30.2061	1	CpG	Hyper	-30.2061
XM_024976063	SEC16B	SEC16 homolog B, endoplasmic reticulum export factor	404548	chr16	59414455	59414455	-	0.000114242	0.00766828	26.6071	1	CpG	Hyper	-26.6071
XM_024976136	TMEM201	transmembrane protein 201	507444	chr16	43919176	43919176	+	8.23928e-05	0.00628023	25.9259	1	CpG	Hyper	-25.9259
XM_024976443	KCNAB2	potassium voltage-gated channel subfamily A regulatory beta subunit 2	541597	chr16	47281691	47281691	-	1.68335e-06	0.000532652	36.501	1	CpG	Hyper	-36.501
XM_024976573	IGFN1	immunoglobulin like and fibronectin type III domain containing 1	107131191	chr16	79739520	79739520	+	0.00012054	0.00791952	27.2756	1	CpG	Hyper	-27.2756
XM_024976596	SYT2	synaptotagmin 2	100300626	chr16	80070078	80070078	+	2.39814e-06	0.000668193	25.8069	1	CpG	Hyper	-25.8069
XM_024976596	SYT2	synaptotagmin 2	100300626	chr16	80070079	80070079	-	4.10657e-05	0.00410058	27.6612	1	CpG	Hyper	-27.6612
XM_024976596	SYT2	synaptotagmin 2	100300626	chr16	80070086	80070086	-	5.02258e-07	0.000237765	31.3	1	CpG	Hyper	-31.3
XM_024976710	ITPKB	inositol-trisphosphate 3-kinase B	540877	chr16	29741294	29741294	-	4.60241e-05	0.00440535	33.316	1	CpG	Hyper	-33.316
XM_024976750	CAMTA1	calmodulin binding transcription activator 1	504811	chr16	46339816	46339816	-	3.26773e-07	0.000176726	34.9374	1	CpG	Hyper	-34.9374
XM_024976772	NPHP4	nephrocystin 4	519551	chr16	47439774	47439774	+	0.000130462	0.00828355	28.3333	1	CpG	Hyper	-28.3333
XM_024976772	NPHP4	nephrocystin 4	519551	chr16	47449199	47449199	-	3.58616e-06	0.000859097	26.0585	1	CpG	Hyper	-26.0585
XM_024976787	PRDM16	PR/SET domain 16	100137803	chr16	49846369	49846369	+	0.000177536	0.00991319	28.3915	1	CpG	Hyper	-28.3915
XM_024976788	PRDM16	PR/SET domain 16	100137803	chr16	49689174	49689174	-	4.04873e-07	0.000204909	25.9367	1	CpG	Hyper	-25.9367
XM_024976791	CFAP74	cilia and flagella associated protein 74	617386	chr16	50782551	50782551	+	2.77451e-06	0.000729766	34.589	1	CpG	Hyper	-34.589
XM_024976845	KAZN	kazrin, periplakin interacting protein	100298347	chr16	52505123	52505123	-	8.03795e-06	0.00144902	26.8795	1	CpG	Hyper	-26.8795
XM_024976934	LGR6	leucine rich repeat containing G protein-coupled receptor 6	100336662	chr16	80402280	80402280	-	5.50194e-05	0.00492013	25.9191	1	CpG	Hyper	-25.9191
XM_024976948	NAV1	neuron navigator 1	531974	chr16	80813427	80813427	-	2.04137e-05	0.00264685	26.0687	1	CpG	Hyper	-26.0687
XM_024976948	NAV1	neuron navigator 1	531974	chr16	80813445	80813445	-	2.13006e-06	0.000620546	36.2903	1	CpG	Hyper	-36.2903
XM_024977080	DUSP18	dual specificity phosphatase 18	505912	chr17	69612757	69612757	+	4.33699e-08	4.29518e-05	36.4137	1	CpG	Hyper	-36.4137
XM_024977179	PES1	pescadillo ribosomal biogenesis factor 1	511676	chr17	69561765	69561765	+	1.74974e-06	0.000543141	33.8235	1	CpG	Hyper	-33.8235
XM_024977257	SEC14L4	SEC14 like lipid binding 4	518033	chr17	69468184	69468184	+	0.000101265	0.00712396	33.6003	1	CpG	Hyper	-33.6003
XM_024977258	TANGO2	transport and golgi organization 2 homolog	518209	chr17	72951968	72951968	-	1.47106e-05	0.00214501	31.0458	1	CpG	Hyper	-31.0458
XM_024977316	SATB2	SATB homeobox 2	541192	chr2	88051930	88051930	+	1.34133e-06	0.000459148	33.2553	1	CpG	Hyper	-33.2553
XM_024977389	HIC2	HIC ZBTB transcriptional repressor 2	539541	chr17	72186423	72186423	+	1.88849e-06	0.000570683	28.0374	1	CpG	Hyper	-28.0374
XM_024977449	SEPTIN5	septin 5	615408	chr17	72807601	72807601	-	4.61208e-05	0.00441122	30.2703	1	CpG	Hyper	-30.2703
XM_024977490	HORMAD2	HORMA domain containing 2	777596	chr17	69132275	69132275	-	1.11561e-06	0.0004063	32.0375	1	CpG	Hyper	-32.0375
XM_024977490	HORMAD2	HORMA domain containing 2	777596	chr17	69132283	69132283	-	1.06401e-06	0.000394191	32.2283	1	CpG	Hyper	-32.2283
XM_024977516	LOC112441985	bcl-2-binding component 3-like	112441985	chr17	72562590	72562590	+	6.89537e-05	0.00564031	34.5894	1	CpG	Hyper	-34.5894
XM_024977516	LOC112441985	bcl-2-binding component 3-like	112441985	chr17	72562600	72562600	+	3.08694e-09	6.15632e-06	48.6132	1	CpG	Hyper	-48.6132
XM_024977516	LOC112441985	bcl-2-binding component 3-like	112441985	chr17	72562660	72562660	+	3.10266e-06	0.000782185	33.8992	1	CpG	Hyper	-33.8992
XM_024977589	PTP4A2	protein tyrosine phosphatase 4A2	614435	chr2	121786115	121786115	+	7.83818e-09	1.23305e-05	25.548	1	CpG	Hyper	-25.548
XM_024977589	PTP4A2	protein tyrosine phosphatase 4A2	614435	chr2	121786181	121786181	+	6.22163e-07	0.000273161	30.3644	1	CpG	Hyper	-30.3644
XM_024977694	ARL6IP4	ADP ribosylation factor like GTPase 6 interacting protein 4	526095	chr17	52527776	52527776	+	1.21236e-05	0.00189195	31.8145	1	CpG	Hyper	-31.8145
XM_024977770	BICDL1	BICD family like cargo adaptor 1	536747	chr17	62392531	62392531	+	6.19931e-06	0.0012322	27.7176	1	CpG	Hyper	-27.7176
XM_024977791	SSH1	slingshot protein phosphatase 1	538233	chr17	64136133	64136133	+	1.35138e-06	0.000461334	30.209	1	CpG	Hyper	-30.209
XM_024977822	CABP7	calcium binding protein 7	616078	chr17	68844010	68844010	+	1.74194e-09	4.00561e-06	40.8295	1	CpG	Hyper	-40.8295
XM_024977839	LOC112442062	immunoglobulin lambda-like polypeptide 5	112442062	chr17	71124860	71124860	+	1.48528e-08	1.98231e-05	25.4335	1	CpG	Hyper	-25.4335
XM_024977853	ADORA2A	adenosine A2a receptor	617828	chr17	71577849	71577849	-	0.000180061	0.00999558	28.2407	1	CpG	Hyper	-28.2407
XM_024977853	ADORA2A	adenosine A2a receptor	617828	chr17	71590056	71590056	+	2.07817e-07	0.000129646	29.5715	1	CpG	Hyper	-29.5715
XM_024977888	TBX1	T-box transcription factor 1	100337485	chr17	72814024	72814024	-	1.3581e-07	9.6684e-05	34.7024	1	CpG	Hyper	-34.7024
XM_024977888	TBX1	T-box transcription factor 1	100337485	chr17	72817681	72817681	-	8.75035e-06	0.00153345	26.8293	1	CpG	Hyper	-26.8293
XM_024977890	ZDHHC8	zinc finger DHHC-type containing 8	526847	chr17	73005034	73005034	-	1.56305e-05	0.00223352	30.4528	1	CpG	Hyper	-30.4528
XM_024977892	RTN4R	reticulon 4 receptor	100299284	chr17	73074450	73074450	+	1.86143e-05	0.00250118	30.6945	1	CpG	Hyper	-30.6945
XM_024977952	SLC6A2	solute carrier family 6 member 2	282363	chr18	23864093	23864093	+	3.0225e-12	2.04198e-08	33.125	1	CpG	Hyper	-33.125
XM_024977978	ZIM2	zinc finger imprinted 2	444865	chr18	64030227	64030227	+	4.78293e-07	0.000229537	25.7561	1	CpG	Hyper	-25.7561
XM_024978124	ESRP2	epithelial splicing regulatory protein 2	510878	chr18	35619819	35619819	+	4.10176e-05	0.00409807	26.938	1	CpG	Hyper	-26.938
XM_024978124	ESRP2	epithelial splicing regulatory protein 2	510878	chr18	35619850	35619850	+	5.37428e-05	0.00485013	26.5266	1	CpG	Hyper	-26.5266
XM_024978239	NAPA	NSF attachment protein alpha	518407	chr18	54498708	54498708	-	9.13671e-06	0.00157277	28.4942	1	CpG	Hyper	-28.4942
XM_024978339	SULT2B1	sulfotransferase family 2B member 1	531192	chr18	55166572	55166572	+	1.2781e-05	0.00195381	26.1188	1	CpG	Hyper	-26.1188
XM_024978339	SULT2B1	sulfotransferase family 2B member 1	531192	chr18	55166585	55166585	+	6.94863e-10	1.94722e-06	34.9478	1	CpG	Hyper	-34.9478
XM_024978339	SULT2B1	sulfotransferase family 2B member 1	531192	chr18	55166614	55166614	+	2.86402e-07	0.00016072	31.339	1	CpG	Hyper	-31.339
XM_024978463	IRX3	iroquois homeobox 3	540417	chr18	22757615	22757615	-	5.04628e-05	0.00465733	29.9342	1	CpG	Hyper	-29.9342
XM_024978522	MEIS3	Meis homeobox 3	617311	chr18	54388754	54388754	-	1.1374e-05	0.00181849	26.6188	1	CpG	Hyper	-26.6188
XM_024978601	DOK4	docking protein 4	618756	chr18	25477048	25477048	+	1.61363e-05	0.00228	31.659	1	CpG	Hyper	-31.659
XM_024978752	C18H19orf81	chromosome 18 C19orf81 homolog	100140272	chr18	56750095	56750095	-	2.91207e-05	0.00329343	29.5	1	CpG	Hyper	-29.5
XM_024978752	C18H19orf81	chromosome 18 C19orf81 homolog	100140272	chr18	56750100	56750100	-	2.10881e-05	0.00269682	25.7008	1	CpG	Hyper	-25.7008
XM_024978752	C18H19orf81	chromosome 18 C19orf81 homolog	100140272	chr18	56750135	56750135	-	2.79749e-06	0.000733031	31.9902	1	CpG	Hyper	-31.9902
XM_024978752	C18H19orf81	chromosome 18 C19orf81 homolog	100140272	chr18	56750165	56750165	+	2.72602e-08	3.01877e-05	29.4367	1	CpG	Hyper	-29.4367
XM_024978752	C18H19orf81	chromosome 18 C19orf81 homolog	100140272	chr18	56750391	56750391	+	2.47741e-08	2.82605e-05	27.9352	1	CpG	Hyper	-27.9352
XM_024978752	C18H19orf81	chromosome 18 C19orf81 homolog	100140272	chr18	56750395	56750395	+	8.55904e-07	0.000337221	25.2325	1	CpG	Hyper	-25.2325
XM_024978756	LOC101906828	transmembrane protein 202-like	101906828	chr18	56874273	56874273	+	0.00011612	0.00773787	25.5102	1	CpG	Hyper	-25.5102
XM_024978874	MTSS2	MTSS I-BAR domain containing 2	521855	chr18	1489919	1489919	+	9.10701e-08	7.39693e-05	30.6398	1	CpG	Hyper	-30.6398
XM_024978874	MTSS2	MTSS I-BAR domain containing 2	521855	chr18	1508833	1508833	+	1.18293e-10	4.68612e-07	45.1943	1	CpG	Hyper	-45.1943
XM_024978916	ZFPM1	zinc finger protein, FOG family member 1	528338	chr18	13674960	13674960	-	6.88221e-05	0.00563347	27.1482	1	CpG	Hyper	-27.1482
XM_024978916	ZFPM1	zinc finger protein, FOG family member 1	528338	chr18	13674965	13674965	-	1.62802e-07	0.000109663	35.0237	1	CpG	Hyper	-35.0237
XM_024978916	ZFPM1	zinc finger protein, FOG family member 1	528338	chr18	13674991	13674991	-	1.91148e-09	4.33072e-06	39.6855	1	CpG	Hyper	-39.6855
XM_024978916	ZFPM1	zinc finger protein, FOG family member 1	528338	chr18	13675012	13675012	-	4.30983e-08	4.28614e-05	33.9944	1	CpG	Hyper	-33.9944
XM_024978935	ABCC12	ATP binding cassette subfamily C member 12	528068	chr18	16469100	16469100	+	6.61072e-06	0.00128401	30.9524	1	CpG	Hyper	-30.9524
XM_024978977	EPHA8	EPH receptor A8	517368	chr2	130259668	130259668	-	4.72791e-06	0.00103581	33.9799	1	CpG	Hyper	-33.9799
XM_024978984	RIPOR1	RHO family interacting cell polarization regulator 1	100336872	chr18	35123080	35123080	+	1.01844e-05	0.00169031	26.1152	1	CpG	Hyper	-26.1152
XM_024979009	HYDIN	HYDIN axonemal central pair apparatus protein	504406	chr18	40150166	40150166	+	1.43502e-08	1.93298e-05	25.7143	1	CpG	Hyper	-25.7143
XM_024979021	ZNF536	zinc finger protein 536	520269	chr18	41202768	41202768	-	8.21457e-16	1.49149e-11	55.3196	1	CpG	Hyper	-55.3196
XM_024979028	LOC112442307	translation initiation factor IF-2-like	112442307	chr18	41562203	41562203	-	1.74294e-07	0.000114555	29.0598	1	CpG	Hyper	-29.0598
XM_024979071	EVX2	even-skipped homeobox 2	112442311	chr2	20831919	20831919	-	3.66841e-09	6.98053e-06	32.479	1	CpG	Hyper	-32.479
XM_024979091	LTBP4	latent transforming growth factor beta binding protein 4	100848191	chr18	49914394	49914394	+	1.91367e-07	0.000122722	25.9447	1	CpG	Hyper	-25.9447
XM_024979100	MEGF8	multiple EGF like domains 8	615688	chr18	50944551	50944551	-	6.1432e-06	0.00122571	25.8798	1	CpG	Hyper	-25.8798
XM_024979103	POU2F2	POU class 2 homeobox 2	101907028	chr18	51130518	51130518	-	6.61832e-07	0.000284973	28.2732	1	CpG	Hyper	-28.2732
XM_024979152	RELB	RELB proto-oncogene, NF-kB subunit	522670	chr18	52702895	52702895	+	3.96559e-09	7.35334e-06	35.1765	1	CpG	Hyper	-35.1765
XM_024979152	RELB	RELB proto-oncogene, NF-kB subunit	522670	chr18	52702931	52702931	+	6.18063e-07	0.000272873	33.5455	1	CpG	Hyper	-33.5455
XM_024979152	RELB	RELB proto-oncogene, NF-kB subunit	522670	chr18	52702933	52702933	+	5.37957e-09	9.10365e-06	31.4241	1	CpG	Hyper	-31.4241
XM_024979176	STRN4	striatin 4	506040	chr18	53845824	53845824	+	0.000163345	0.00945291	36.9369	1	CpG	Hyper	-36.9369
XM_024979176	STRN4	striatin 4	506040	chr18	53845942	53845942	-	1.52309e-12	1.14431e-08	46.1977	1	CpG	Hyper	-46.1977
XM_024979193	LOC100847317	binder of sperm protein homolog 1	100847317	chr18	54814904	54814904	-	1.25343e-07	9.13956e-05	25.2336	1	CpG	Hyper	-25.2336
XM_024979361	ZNF581	zinc finger protein 581	618894	chr18	61899712	61899712	+	1.69727e-06	0.000533647	29.1173	1	CpG	Hyper	-29.1173
XM_024979361	ZNF581	zinc finger protein 581	618894	chr18	61899761	61899761	+	2.27723e-06	0.00064782	30	1	CpG	Hyper	-30
XM_024979361	ZNF581	zinc finger protein 581	618894	chr18	61901683	61901683	-	2.14899e-06	0.000624502	25.3307	1	CpG	Hyper	-25.3307
XM_024979458	LOC112442405	F-box only protein 27-like	112442405	chr18	48750788	48750788	+	5.91041e-06	0.00119525	27.4655	1	CpG	Hyper	-27.4655
XM_024979466	LOC104974923	zinc finger protein 664-like	104974923	chr18	57277646	57277646	-	3.68331e-10	1.18452e-06	32.6772	1	CpG	Hyper	-32.6772
XM_024979466	LOC104974923	zinc finger protein 664-like	104974923	chr18	57277648	57277648	-	3.47296e-08	3.62484e-05	29.2167	1	CpG	Hyper	-29.2167
XM_024979471	LOC112442409	zinc finger protein 239-like	112442409	chr18	59749208	59749208	+	5.35198e-06	0.00112096	25.7751	1	CpG	Hyper	-25.7751
XM_024979532	CA4	carbonic anhydrase 4	280741	chr19	12807729	12807729	+	8.73909e-05	0.00650727	30.1832	1	CpG	Hyper	-30.1832
XM_024979583	MAPT	microtubule associated protein tau	281296	chr19	45921185	45921185	+	2.93775e-06	0.000758835	29.5568	1	CpG	Hyper	-29.5568
XM_024979583	MAPT	microtubule associated protein tau	281296	chr19	45962733	45962733	+	1.31293e-06	0.000453165	35.1562	1	CpG	Hyper	-35.1562
XM_024979627	COL1A1	collagen type I alpha 1 chain	282187	chr19	36449506	36449506	-	0.000121576	0.00796572	30.686	1	CpG	Hyper	-30.686
XM_024979720	ABCA9	ATP binding cassette subfamily A member 9	504278	chr19	61511179	61511179	+	3.7719e-05	0.0038765	27.2383	1	CpG	Hyper	-27.2383
XM_024979789	ZNF18	zinc finger protein 18	506638	chr19	30638855	30638855	-	2.19644e-06	0.000633333	44.3182	1	CpG	Hyper	-44.3182
XM_024979877	MPP2	membrane palmitoylated protein 2	509346	chr19	43766823	43766823	-	1.35768e-05	0.00203411	31.3386	1	CpG	Hyper	-31.3386
XM_024980434	SLC39A11	solute carrier family 39 member 11	615681	chr19	58233647	58233647	+	4.92206e-05	0.00459315	26.3935	1	CpG	Hyper	-26.3935
XM_024980506	RAC3	Rac family small GTPase 3	619066	chr19	50880395	50880395	-	1.05442e-06	0.000391873	27.0626	1	CpG	Hyper	-27.0626
XM_024980506	RAC3	Rac family small GTPase 3	619066	chr19	50882190	50882190	+	2.69812e-07	0.000155354	39.7652	1	CpG	Hyper	-39.7652
XM_024980506	RAC3	Rac family small GTPase 3	619066	chr19	50882256	50882256	+	4.011e-05	0.00404104	28.9409	1	CpG	Hyper	-28.9409
XM_024980650	TMEM132E	transmembrane protein 132E	506723	chr19	15594430	15594430	+	5.03506e-07	0.000237839	31.4173	1	CpG	Hyper	-31.4173
XM_024980703	HIC1	HIC ZBTB transcriptional repressor 1	786191	chr19	23078115	23078115	+	4.85452e-05	0.00455609	25.6684	1	CpG	Hyper	-25.6684
XM_024980703	HIC1	HIC ZBTB transcriptional repressor 1	786191	chr19	23078473	23078473	+	1.86735e-07	0.000120845	36.3636	1	CpG	Hyper	-36.3636
XM_024980703	HIC1	HIC ZBTB transcriptional repressor 1	786191	chr19	23078482	23078482	+	7.66531e-07	0.000312755	35.2417	1	CpG	Hyper	-35.2417
XM_024980788	LOC104975027	uncharacterized LOC104975027	104975027	chr19	28669151	28669151	+	3.16221e-05	0.00346964	27.904	1	CpG	Hyper	-27.904
XM_024980788	LOC104975027	uncharacterized LOC104975027	104975027	chr19	28669173	28669173	+	4.91701e-05	0.0045898	26.8939	1	CpG	Hyper	-26.8939
XM_024980794	MYOCD	myocardin	539517	chr19	30924056	30924056	-	1.69669e-05	0.0023565	26.2061	1	CpG	Hyper	-26.2061
XM_024980815	RAI1	retinoic acid induced 1	528972	chr19	34663442	34663442	-	4.41953e-09	8.00034e-06	32.2205	1	CpG	Hyper	-32.2205
XM_024980914	FAM171A2	family with sequence similarity 171 member A2	615144	chr19	44157479	44157479	+	7.19672e-06	0.00135664	35.6091	1	CpG	Hyper	-35.6091
XM_024980914	FAM171A2	family with sequence similarity 171 member A2	615144	chr19	44157556	44157556	+	1.51488e-07	0.000104038	42.0485	1	CpG	Hyper	-42.0485
XM_024980991	SLC38A10	solute carrier family 38 member 10	509536	chr19	51421340	51421340	-	9.20238e-07	0.00035485	32.4324	1	CpG	Hyper	-32.4324
XM_024981015	DNAH17	dynein axonemal heavy chain 17	788092	chr19	53749474	53749474	-	4.3739e-07	0.000216463	28.4314	1	CpG	Hyper	-28.4314
XM_024981015	DNAH17	dynein axonemal heavy chain 17	788092	chr19	53749478	53749478	-	3.40895e-08	3.57515e-05	31.1321	1	CpG	Hyper	-31.1321
XM_024981017	DNAH17	dynein axonemal heavy chain 17	788092	chr19	53770929	53770929	+	1.58055e-08	2.05901e-05	30.0926	1	CpG	Hyper	-30.0926
XM_024981027	SEPTIN9	septin 9	100140583	chr19	54635109	54635109	+	0.000105618	0.00732857	31.7778	1	CpG	Hyper	-31.7778
XM_024981096	SOX9	SRY-box transcription factor 9	100336535	chr19	58875226	58875226	+	8.43275e-06	0.00149345	32.7915	1	CpG	Hyper	-32.7915
XM_024981115	FAM20A	FAM20A golgi associated secretory pathway pseudokinase	521099	chr19	61696860	61696860	-	0.00016802	0.00961343	26.9231	1	CpG	Hyper	-26.9231
XM_024981142	LOC112442745	collagen alpha-1(I) chain-like	112442745	chr19	63394910	63394910	-	1.27993e-14	1.69012e-10	40.7949	1	CpG	Hyper	-40.7949
XM_024981164	LOC112442754	translation initiation factor IF-2-like	112442754	chr19	57727379	57727379	+	5.8189e-05	0.00509506	31.8182	1	CpG	Hyper	-31.8182
XM_024981342	TRIO	trio Rho guanine nucleotide exchange factor	538292	chr20	58812138	58812138	-	4.71658e-05	0.00446656	32.9293	1	CpG	Hyper	-32.9293
XM_024981343	TRIO	trio Rho guanine nucleotide exchange factor	538292	chr20	58827066	58827066	-	1.40358e-06	0.000473024	25.2101	1	CpG	Hyper	-25.2101
XM_024981364	ZNF596	zinc finger protein 596	511959	chr1	157479856	157479856	+	1.80538e-05	0.00245501	33.3744	1	CpG	Hyper	-33.3744
XM_024981364	ZNF596	zinc finger protein 596	511959	chr1	157479857	157479857	-	4.31209e-05	0.00422871	32.8744	1	CpG	Hyper	-32.8744
XM_024981548	IRX2	iroquois homeobox 2	100337321	chr20	70066500	70066500	-	3.86579e-09	7.24538e-06	38.7477	1	CpG	Hyper	-38.7477
XM_024981548	IRX2	iroquois homeobox 2	100337321	chr20	70094264	70094264	-	3.97282e-07	0.000203191	43.2234	1	CpG	Hyper	-43.2234
XM_024981548	IRX2	iroquois homeobox 2	100337321	chr20	70114897	70114897	-	9.22561e-11	3.90304e-07	29.5302	1	CpG	Hyper	-29.5302
XM_024981564	LOC617224	probable palmitoyltransferase ZDHHC11B	617224	chr20	71425114	71425114	+	0.000171958	0.00974663	30.3419	1	CpG	Hyper	-30.3419
XM_024981719	ZFYVE21	zinc finger FYVE-type containing 21	511413	chr21	68329210	68329210	-	1.5326e-06	0.00050455	32.3713	1	CpG	Hyper	-32.3713
XM_024981827	LYSMD4	LysM domain containing 4	529775	chr21	6741054	6741054	+	4.4891e-10	1.36318e-06	47.6648	1	CpG	Hyper	-47.6648
XM_024981827	LYSMD4	LysM domain containing 4	529775	chr21	6741064	6741064	+	6.70354e-08	5.9132e-05	40.0554	1	CpG	Hyper	-40.0554
XM_024981827	LYSMD4	LysM domain containing 4	529775	chr21	6741095	6741095	+	3.87441e-05	0.0039432	30.6634	1	CpG	Hyper	-30.6634
XM_024981982	TNFAIP2	TNF alpha induced protein 2	786672	chr21	67813775	67813775	+	1.62078e-08	2.10339e-05	37.3427	1	CpG	Hyper	-37.3427
XM_024981982	TNFAIP2	TNF alpha induced protein 2	786672	chr21	67813818	67813818	+	2.61931e-06	0.000706304	31.9847	1	CpG	Hyper	-31.9847
XM_024982027	CIB2	calcium and integrin binding family member 2	100337259	chr21	30508839	30508839	-	1.18405e-05	0.00186637	28.2732	1	CpG	Hyper	-28.2732
XM_024982136	BCL11B	BAF chromatin remodeling complex subunit BCL11B	783269	chr21	63928701	63928701	+	2.34155e-07	0.000141092	43.9883	1	CpG	Hyper	-43.9883
XM_024982151	CCDC85C	coiled-coil domain containing 85C	617455	chr21	64610447	64610447	-	2.91383e-07	0.000162058	38.0451	1	CpG	Hyper	-38.0451
XM_024982194	TDRD9	tudor domain containing 9	525070	chr21	68551373	68551373	+	7.64215e-06	0.00140571	34.8485	1	CpG	Hyper	-34.8485
XM_024982195	KIF26A	kinesin family member 26A	100337486	chr21	68742945	68742945	+	8.88989e-07	0.000346497	35.4728	1	CpG	Hyper	-35.4728
XM_024982195	KIF26A	kinesin family member 26A	100337486	chr21	68742953	68742953	+	1.83773e-05	0.00248351	30.5479	1	CpG	Hyper	-30.5479
XM_024982195	KIF26A	kinesin family member 26A	100337486	chr21	68743004	68743004	+	6.2421e-05	0.00532457	28.1034	1	CpG	Hyper	-28.1034
XM_024982220	JAG2	jagged canonical Notch ligand 2	517405	chr21	69515071	69515071	+	6.35649e-06	0.00125193	33.4761	1	CpG	Hyper	-33.4761
XM_024982226	BRF1	BRF1 RNA polymerase III transcription initiation factor subunit	618161	chr21	69589386	69589386	+	1.10608e-06	0.000403841	35.7497	1	CpG	Hyper	-35.7497
XM_024982236	TMEM121	transmembrane protein 121	112443183	chr21	69780691	69780691	-	3.66431e-05	0.00380814	26.0069	1	CpG	Hyper	-26.0069
XM_024982260	ALDH1A3	aldehyde dehydrogenase 1 family member A3	507093	chr21	5689288	5689288	-	2.22798e-05	0.00279205	31.3965	1	CpG	Hyper	-31.3965
XM_024982260	ALDH1A3	aldehyde dehydrogenase 1 family member A3	507093	chr21	5789725	5789725	+	9.16221e-06	0.00157589	26.2911	1	CpG	Hyper	-26.2911
XM_024982320	ZNF710	zinc finger protein 710	539500	chr21	21404232	21404232	+	9.08178e-05	0.00667137	26.1864	1	CpG	Hyper	-26.1864
XM_024982365	NUP210	nucleoporin 210	100125264	chr22	58593388	58593388	-	1.37718e-10	5.1734e-07	25.172	1	CpG	Hyper	-25.172
XM_024982400	SLC6A6	solute carrier family 6 member 6	282366	chr22	57882810	57882810	-	3.39457e-07	0.000181945	29.3049	1	CpG	Hyper	-29.3049
XM_024982406	SLC6A6	solute carrier family 6 member 6	282366	chr22	57829494	57829494	+	1.95849e-06	0.000584539	37.8264	1	CpG	Hyper	-37.8264
XM_024982414	SLC6A1	solute carrier family 6 member 1	407118	chr22	55050092	55050092	+	3.10283e-05	0.00342618	29.2774	1	CpG	Hyper	-29.2774
XM_024982460	MGLL	monoglyceride lipase	505290	chr22	59717956	59717956	+	4.96967e-05	0.00461792	25.1142	1	CpG	Hyper	-25.1142
XM_024982473	STAB1	stabilin 1	505543	chr22	48338634	48338634	+	6.12438e-05	0.00526157	32.6087	1	CpG	Hyper	-32.6087
XM_024982732	IQSEC1	IQ motif and Sec7 domain 1	521541	chr22	58621555	58621555	+	9.51203e-05	0.0068676	26.5991	1	CpG	Hyper	-26.5991
XM_024982732	IQSEC1	IQ motif and Sec7 domain 1	521541	chr22	58621631	58621631	-	4.38208e-06	0.000982772	27.7941	1	CpG	Hyper	-27.7941
XM_024982732	IQSEC1	IQ motif and Sec7 domain 1	521541	chr22	58707222	58707222	+	1.47838e-06	0.000490459	31.2087	1	CpG	Hyper	-31.2087
XM_024982732	IQSEC1	IQ motif and Sec7 domain 1	521541	chr22	58742953	58742953	-	2.01694e-05	0.00263143	30.3077	1	CpG	Hyper	-30.3077
XM_024982734	IQSEC1	IQ motif and Sec7 domain 1	521541	chr22	58841145	58841145	-	0.000142315	0.00869806	27.1242	1	CpG	Hyper	-27.1242
XM_024982897	ABHD5	abhydrolase domain containing 5	535588	chr22	15686363	15686363	+	3.82658e-06	0.000899144	34.9566	1	CpG	Hyper	-34.9566
XM_024982897	ABHD5	abhydrolase domain containing 5	535588	chr22	15686386	15686386	+	2.83171e-05	0.00323445	30.2792	1	CpG	Hyper	-30.2792
XM_024982991	EIF4G3	eukaryotic translation initiation factor 4 gamma 3	534618	chr2	131448157	131448157	-	6.41396e-05	0.00540345	26.5066	1	CpG	Hyper	-26.5066
XM_024983030	C22H3orf18	chromosome 22 C3orf18 homolog	616712	chr22	49793932	49793932	-	8.97944e-05	0.00662355	31.3732	1	CpG	Hyper	-31.3732
XM_024983078	VWA5B1	von Willebrand factor A domain containing 5B1	100336594	chr2	132355055	132355055	+	1.79848e-05	0.00244746	33.7395	1	CpG	Hyper	-33.7395
XM_024983094	VILL	villin like	781105	chr22	11439351	11439351	-	0.000179167	0.00996344	32.754	1	CpG	Hyper	-32.754
XM_024983094	VILL	villin like	781105	chr22	11439363	11439363	-	1.21084e-05	0.00189082	37.7283	1	CpG	Hyper	-37.7283
XM_024983238	IFFO2	intermediate filament family orphan 2	788579	chr2	133729197	133729197	+	5.73106e-07	0.000260957	36.5972	1	CpG	Hyper	-36.5972
XM_024983270	CACNA2D2	calcium voltage-gated channel auxiliary subunit alpha2delta 2	785909	chr22	49831231	49831231	-	0.000108697	0.00745666	31.4298	1	CpG	Hyper	-31.4298
XM_024983286	NBEAL2	neurobeachin like 2	788207	chr22	52540232	52540232	+	1.87421e-05	0.00251255	31.0956	1	CpG	Hyper	-31.0956
XM_024983301	OSBPL10	oxysterol binding protein like 10	507708	chr22	6217076	6217076	+	1.86007e-05	0.00250012	27.41	1	CpG	Hyper	-27.41
XM_024983313	FGD5	FYVE, RhoGEF and PH domain containing 5	539766	chr22	57444205	57444205	+	1.19819e-05	0.00188185	33.7662	1	CpG	Hyper	-33.7662
XM_024983314	FGD5	FYVE, RhoGEF and PH domain containing 5	539766	chr22	57550450	57550450	-	1.10389e-05	0.00178423	32.308	1	CpG	Hyper	-32.308
XM_024983325	FBLN2	fibulin 2	511854	chr22	58318409	58318409	-	0.000151911	0.0090593	32.5365	1	CpG	Hyper	-32.5365
XM_024983325	FBLN2	fibulin 2	511854	chr22	58358341	58358341	-	6.61352e-06	0.00128427	35.414	1	CpG	Hyper	-35.414
XM_024983325	FBLN2	fibulin 2	511854	chr22	58318364	58318364	-	0.000111928	0.00758094	29.062	1	CpG	Hyper	-29.062
XM_024983334	SLC41A3	solute carrier family 41 member 3	524085	chr22	60550465	60550465	+	3.70497e-07	0.000193814	26.3736	1	CpG	Hyper	-26.3736
XM_024983410	PPARD	peroxisome proliferator activated receptor delta	353106	chr23	9362466	9362466	+	5.63048e-06	0.00116033	33.1707	1	CpG	Hyper	-33.1707
XM_024983461	FSIP2	fibrous sheath interacting protein 2	100140733	chr2	10474809	10474809	-	2.31673e-05	0.00285297	28.6797	1	CpG	Hyper	-28.6797
XM_024983480	CPNE5	copine 5	508482	chr23	10729823	10729823	-	5.60296e-08	5.17275e-05	26.9231	1	CpG	Hyper	-26.9231
XM_024983498	TFEB	transcription factor EB	510032	chr23	15526731	15526731	+	1.57327e-06	0.000512573	31.9349	1	CpG	Hyper	-31.9349
XM_024983501	TFEB	transcription factor EB	510032	chr23	15514971	15514971	-	1.25396e-06	0.000440309	33.8305	1	CpG	Hyper	-33.8305
XM_024983606	TMEM151B	transmembrane protein 151B	519699	chr23	17781481	17781481	-	7.62988e-07	0.000311747	27.259	1	CpG	Hyper	-27.259
XM_024983737	GMDS	GDP-mannose 4,6-dehydratase	617688	chr23	51111880	51111880	-	1.12636e-06	0.000409311	41.7508	1	CpG	Hyper	-41.7508
XM_024983739	GMDS	GDP-mannose 4,6-dehydratase	617688	chr23	51348567	51348567	+	3.21685e-07	0.000174893	40.6818	1	CpG	Hyper	-40.6818
XM_024983865	LOC112443721	S-antigen protein-like	112443721	chr23	37527	37527	+	5.35943e-05	0.00484059	27.9797	1	CpG	Hyper	-27.9797
XM_024983872	RREB1	ras responsive element binding protein 1	789017	chr23	48112700	48112700	+	2.56976e-08	2.87495e-05	41.5789	1	CpG	Hyper	-41.5789
XM_024983879	FOXC1	forkhead box C1	112443733	chr23	51652252	51652252	-	9.41159e-05	0.00682088	29.4399	1	CpG	Hyper	-29.4399
XM_024983907	LOC107131747	ferritin light chain-like	107131747	chr23	42156708	42156708	-	2.75884e-07	0.000156841	33.3772	1	CpG	Hyper	-33.3772
XM_024984127	MDC1	mediator of DNA damage checkpoint 1	511168	chr23	28309139	28309139	+	3.01716e-06	0.00077089	32.6379	1	CpG	Hyper	-32.6379
XM_024984175	BCL2	BCL2 apoptosis regulator	281020	chr24	61590201	61590201	-	4.67955e-05	0.00444281	26.4443	1	CpG	Hyper	-26.4443
XM_024984232	NFATC1	nuclear factor of activated T cells 1	511224	chr24	878046	878046	-	9.81517e-06	0.00164993	31.7972	1	CpG	Hyper	-31.7972
XM_024984427	LOC100848495	uncharacterized LOC100848495	100848495	chr24	2592158	2592158	+	3.18546e-06	0.000794997	31.0379	1	CpG	Hyper	-31.0379
XM_024984451	RNF152	ring finger protein 152	100300634	chr24	60350323	60350323	+	7.54899e-05	0.00595616	34.6056	1	CpG	Hyper	-34.6056
XM_024984504	LOXHD1	lipoxygenase homology domains 1	784983	chr24	46368596	46368596	-	2.46707e-05	0.002962	27.8771	1	CpG	Hyper	-27.8771
XM_024984551	CSF1	colony stimulating factor 1	281094	chr3	33538432	33538432	+	1.3772e-05	0.00205357	30.2831	1	CpG	Hyper	-30.2831
XM_024984744	KDM8	lysine demethylase 8	507905	chr25	24795655	24795655	-	3.44399e-05	0.00366751	31.4943	1	CpG	Hyper	-31.4943
XM_024984768	MICALL2	MICAL like 2	510644	chr25	41479348	41479348	+	6.21266e-06	0.00123309	27.0279	1	CpG	Hyper	-27.0279
XM_024984768	MICALL2	MICAL like 2	510644	chr25	41479809	41479809	+	2.13728e-05	0.00271872	29.5077	1	CpG	Hyper	-29.5077
XM_024984867	MAD1L1	mitotic arrest deficient 1 like 1	517837	chr25	41074507	41074507	+	4.77929e-08	4.59738e-05	27.3333	1	CpG	Hyper	-27.3333
XM_024984879	GRID2IP	Grid2 interacting protein	518088	chr25	38364109	38364109	+	3.91772e-07	0.000201318	26.5286	1	CpG	Hyper	-26.5286
XM_024984928	CORO7	coronin 7	527934	chr25	3552534	3552534	-	1.57194e-08	2.05245e-05	34.6901	1	CpG	Hyper	-34.6901
XM_024985064	SLC9A3R2	SLC9A3 regulator 2	768005	chr25	1573336	1573336	+	6.36432e-05	0.00538035	27.0257	1	CpG	Hyper	-27.0257
XM_024985093	KIAA0556	KIAA0556	520970	chr25	25228211	25228211	+	1.96871e-06	0.000586586	31.9485	1	CpG	Hyper	-31.9485
XM_024985172	LOC618939	cytochrome P450 2W1	618939	chr25	41752654	41752654	-	1.4353e-05	0.00211192	30.1639	1	CpG	Hyper	-30.1639
XM_024985180	LOC101902665	uncharacterized LOC101902665	101902665	chr25	27006188	27006188	+	1.45175e-05	0.00212678	32.7368	1	CpG	Hyper	-32.7368
XM_024985222	SSTR5	somatostatin receptor 5	510344	chr25	853194	853194	+	1.58168e-06	0.000513585	27.0833	1	CpG	Hyper	-27.0833
XM_024985251	FOXK1	forkhead box K1	781626	chr25	39241076	39241076	+	1.57524e-05	0.00224472	32.8506	1	CpG	Hyper	-32.8506
XM_024985258	MYL10	myosin light chain 10	617357	chr25	35178089	35178089	+	2.03106e-05	0.00264037	31.2163	1	CpG	Hyper	-31.2163
XM_024985268	LOC107131851	uncharacterized LOC107131851	107131851	chr25	40322856	40322856	-	2.36022e-07	0.000141762	33.8235	1	CpG	Hyper	-33.8235
XM_024985269	LOC528767	kinesin-like protein KIF19	528767	chr25	40882888	40882888	-	2.57319e-10	8.66996e-07	39.1149	1	CpG	Hyper	-39.1149
XM_024985289	PDPK1	3-phosphoinositide dependent protein kinase 1	100138102	chr25	2040573	2040573	-	1.28487e-05	0.00196246	38.274	1	CpG	Hyper	-38.274
XM_024985290	CCDC154	coiled-coil domain containing 154	101904581	chr25	1135208	1135208	+	2.44594e-06	0.000676296	26.9663	1	CpG	Hyper	-26.9663
XM_024985369	CASKIN1	CASK interacting protein 1	614560	chr25	1726808	1726808	-	2.33048e-07	0.000140849	25.485	1	CpG	Hyper	-25.485
XM_024985527	PTPRE	protein tyrosine phosphatase receptor type E	505285	chr26	47441314	47441314	-	8.22009e-05	0.00626931	30.7845	1	CpG	Hyper	-30.7845
XM_024985527	PTPRE	protein tyrosine phosphatase receptor type E	505285	chr26	47441345	47441345	-	0.000157318	0.00924885	30.1272	1	CpG	Hyper	-30.1272
XM_024985527	PTPRE	protein tyrosine phosphatase receptor type E	505285	chr26	47441350	47441350	-	7.25793e-07	0.000302368	34.6525	1	CpG	Hyper	-34.6525
XM_024985527	PTPRE	protein tyrosine phosphatase receptor type E	505285	chr26	47441375	47441375	-	5.56451e-08	5.15362e-05	32	1	CpG	Hyper	-32
XM_024985527	PTPRE	protein tyrosine phosphatase receptor type E	505285	chr26	47441414	47441414	-	4.84561e-06	0.0010528	36.3306	1	CpG	Hyper	-36.3306
XM_024985531	UBTD1	ubiquitin domain containing 1	506002	chr26	18725442	18725442	+	5.12754e-05	0.00470442	27.3737	1	CpG	Hyper	-27.3737
XM_024985644	CBS	cystathionine beta-synthase	514525	chr1	143231689	143231689	-	6.56611e-05	0.00547709	27.4123	1	CpG	Hyper	-27.4123
XM_024985805	RGS10	regulator of G protein signaling 10	614550	chr26	39589158	39589158	-	0.000140081	0.00862229	29.3103	1	CpG	Hyper	-29.3103
XM_024985881	LCOR	ligand dependent nuclear receptor corepressor	100849063	chr26	18274396	18274396	+	1.04608e-10	4.31974e-07	48.0392	1	CpG	Hyper	-48.0392
XM_024985913	LOC101903854	sperm flagellar protein 1-like	101903854	chr26	25747865	25747865	+	5.31946e-05	0.00481461	28.3916	1	CpG	Hyper	-28.3916
XM_024985925	SH3PXD2A	SH3 and PX domains 2A	100299286	chr26	24257911	24257911	+	3.90411e-05	0.003961	30.6777	1	CpG	Hyper	-30.6777
XM_024985925	SH3PXD2A	SH3 and PX domains 2A	100299286	chr26	24257970	24257970	+	2.2081e-08	2.61989e-05	31.9597	1	CpG	Hyper	-31.9597
XM_024985937	EBF3	EBF transcription factor 3	525353	chr26	49244594	49244594	+	4.28271e-05	0.00420969	29.0122	1	CpG	Hyper	-29.0122
XM_024985954	TCERG1L	transcription elongation regulator 1 like	101906614	chr26	50517014	50517014	+	8.05608e-10	2.18043e-06	26.4151	1	CpG	Hyper	-26.4151
XM_024985955	KNDC1	kinase non-catalytic C-lobe domain containing 1	536342	chr26	50674250	50674250	+	1.23984e-05	0.00192028	28.2051	1	CpG	Hyper	-28.2051
XM_024985961	GPR26	G protein-coupled receptor 26	617411	chr26	43419207	43419207	+	1.21672e-08	1.73835e-05	26.3869	1	CpG	Hyper	-26.3869
XM_024985961	GPR26	G protein-coupled receptor 26	617411	chr26	43419364	43419364	+	0.000144139	0.00876377	26.2574	1	CpG	Hyper	-26.2574
XM_024985961	GPR26	G protein-coupled receptor 26	617411	chr26	43444861	43444861	+	9.95602e-08	7.80992e-05	41.8132	1	CpG	Hyper	-41.8132
XM_024985961	GPR26	G protein-coupled receptor 26	617411	chr26	43444870	43444870	+	3.48787e-12	2.30283e-08	54.7129	1	CpG	Hyper	-54.7129
XM_024985961	GPR26	G protein-coupled receptor 26	617411	chr26	43444875	43444875	+	1.65466e-06	0.00052854	38.3252	1	CpG	Hyper	-38.3252
XM_024986039	NKX6-2	NK6 homeobox 2	100337358	chr26	50928869	50928869	+	6.24797e-06	0.00123614	26.3036	1	CpG	Hyper	-26.3036
XM_024986039	NKX6-2	NK6 homeobox 2	100337358	chr26	50983434	50983434	-	5.13897e-09	8.81632e-06	48.1781	1	CpG	Hyper	-48.1781
XM_024986345	KBTBD11	kelch repeat and BTB domain containing 11	518907	chr27	1383999	1383999	-	3.49436e-05	0.0037017	34.1523	1	CpG	Hyper	-34.1523
XM_024986354	ZNF385D	zinc finger protein 385D	789528	chr27	43592115	43592115	-	1.05978e-07	8.12003e-05	33.9993	1	CpG	Hyper	-33.9993
XM_024986377	TACC1	transforming acidic coiled-coil containing protein 1	507012	chr27	33886814	33886814	-	2.40874e-07	0.000143588	39.4542	1	CpG	Hyper	-39.4542
XM_024986377	TACC1	transforming acidic coiled-coil containing protein 1	507012	chr27	33886823	33886823	-	1.90713e-05	0.00253715	32.2903	1	CpG	Hyper	-32.2903
XM_024986377	TACC1	transforming acidic coiled-coil containing protein 1	507012	chr27	33886852	33886852	-	4.88735e-08	4.66528e-05	40.7631	1	CpG	Hyper	-40.7631
XM_024986454	MFHAS1	malignant fibrous histiocytoma amplified sequence 1	782395	chr27	24972735	24972735	+	1.93909e-05	0.00256753	27.2	1	CpG	Hyper	-27.2
XM_024986816	LOC100138479	zinc finger protein 510	100138479	chr28	13103443	13103443	+	4.31147e-05	0.00422858	29.9204	1	CpG	Hyper	-29.9204
XM_024986819	NPFFR1	neuropeptide FF receptor 1	540577	chr28	26474951	26474951	-	3.80412e-07	0.000197577	36.2151	1	CpG	Hyper	-36.2151
XM_024986936	DISC1	DISC1 scaffold protein	613555	chr28	4598504	4598504	+	8.50566e-05	0.00640413	26.3931	1	CpG	Hyper	-26.3931
XM_024986957	PPFIA1	PTPRF interacting protein alpha 1	100139635	chr29	47451012	47451012	-	9.50626e-05	0.00686515	30.778	1	CpG	Hyper	-30.778
XM_024986968	TH	tyrosine hydroxylase	280707	chr29	49354965	49354965	-	1.1066e-07	8.38622e-05	26.6768	1	CpG	Hyper	-26.6768
XM_024986995	ST3GAL4	ST3 beta-galactoside alpha-2,3-sialyltransferase 4	404163	chr29	29862231	29862231	-	2.12927e-09	4.67002e-06	36.4973	1	CpG	Hyper	-36.4973
XM_024986995	ST3GAL4	ST3 beta-galactoside alpha-2,3-sialyltransferase 4	404163	chr29	29862235	29862235	-	3.92391e-09	7.32281e-06	42.5889	1	CpG	Hyper	-42.5889
XM_024987170	ME3	malic enzyme 3	525813	chr29	8891241	8891241	+	3.64874e-07	0.000191678	25.463	1	CpG	Hyper	-25.463
XM_024987210	NTM	neurotrimin	534414	chr29	35454191	35454191	-	4.84702e-05	0.00455101	29.4294	1	CpG	Hyper	-29.4294
XM_024987245	NRXN2	neurexin 2	537808	chr29	42909085	42909085	-	3.23096e-08	3.43394e-05	34.6101	1	CpG	Hyper	-34.6101
XM_024987288	SMCO4	single-pass membrane protein with coiled-coil domains 4	614071	chr29	1250180	1250180	+	1.13836e-05	0.00181922	27.9489	1	CpG	Hyper	-27.9489
XM_024987358	KMT5B	lysine methyltransferase 5B	767828	chr29	45739172	45739172	-	4.71375e-06	0.00103323	26.132	1	CpG	Hyper	-26.132
XM_024987391	IGSF22	immunoglobulin superfamily member 22	787080	chr29	26028837	26028837	+	2.77833e-06	0.000729766	38.9952	1	CpG	Hyper	-38.9952
XM_024987391	IGSF22	immunoglobulin superfamily member 22	787080	chr29	26028894	26028894	-	1.16987e-05	0.00185341	25.914	1	CpG	Hyper	-25.914
XM_024987391	IGSF22	immunoglobulin superfamily member 22	787080	chr29	26029029	26029029	+	5.37928e-05	0.00485213	26.4612	1	CpG	Hyper	-26.4612
XM_024987391	IGSF22	immunoglobulin superfamily member 22	787080	chr29	26029041	26029041	+	4.86465e-06	0.00105496	25.4492	1	CpG	Hyper	-25.4492
XM_024987423	ANO9	anoctamin 9	107131193	chr29	50849917	50849917	-	9.12297e-05	0.00669211	25.6206	1	CpG	Hyper	-25.6206
XM_024987442	B4GALNT4	beta-1,4-N-acetyl-galactosaminyltransferase 4	100137759	chr29	50902471	50902471	-	7.35971e-05	0.00586846	25.7366	1	CpG	Hyper	-25.7366
XM_024987475	LOC529792	cytokine receptor like factor 2	529792	chr29	51077240	51077240	-	0.000100603	0.00709767	26.8328	1	CpG	Hyper	-26.8328
XM_024987497	SHANK2	SH3 and multiple ankyrin repeat domains 2	618649	chr29	47990793	47990793	+	6.25192e-08	5.61999e-05	27.027	1	CpG	Hyper	-27.027
XM_024987497	SHANK2	SH3 and multiple ankyrin repeat domains 2	618649	chr29	47990846	47990846	+	2.10663e-06	0.000616507	28.1481	1	CpG	Hyper	-28.1481
XM_024987513	SYT8	synaptotagmin 8	613562	chr29	49682565	49682565	+	7.57379e-05	0.00596512	30.0366	1	CpG	Hyper	-30.0366
XM_024987516	LOC112444885	basic salivary proline-rich protein 1-like	112444885	chr29	49884427	49884427	-	1.16053e-05	0.00184432	30.3464	1	CpG	Hyper	-30.3464
XM_024987519	MUC6	mucin 6, oligomeric mucus/gel-forming	100850574	chr29	50373299	50373299	-	6.77352e-06	0.00130372	34.9206	1	CpG	Hyper	-34.9206
XM_024987520	LOC112444888	basic proline-rich protein-like	112444888	chr29	50542045	50542045	+	4.06737e-07	0.000205494	27.0728	1	CpG	Hyper	-27.0728
XM_024987527	TENM4	teneurin transmembrane protein 4	509726	chr29	16727336	16727336	-	1.5749e-06	0.000512618	38.7662	1	CpG	Hyper	-38.7662
XM_024987531	TENM4	teneurin transmembrane protein 4	509726	chr29	16373534	16373534	+	0.00011853	0.00784128	26.6067	1	CpG	Hyper	-26.6067
XM_024987567	C29H11orf95	chromosome 29 C11orf95 homolog	100335569	chr29	42124758	42124758	+	0.000169584	0.00966611	26.0202	1	CpG	Hyper	-26.0202
XM_024987575	LOC523762	upstream-binding factor 1-like protein 1	523762	chr29	5748767	5748767	+	9.30251e-07	0.000357473	28.2836	1	CpG	Hyper	-28.2836
XM_024987583	LRP5	LDL receptor related protein 5	534450	chr29	45861697	45861697	+	0.000165046	0.00951574	31.5396	1	CpG	Hyper	-31.5396
XM_024987596	MUC5AC	mucin 5AC, oligomeric mucus/gel-forming	100847395	chr29	50291856	50291856	-	1.86243e-08	2.33856e-05	28.8889	1	CpG	Hyper	-28.8889
XM_024987596	MUC5AC	mucin 5AC, oligomeric mucus/gel-forming	100847395	chr29	50291858	50291858	-	5.41437e-09	9.14479e-06	31.1111	1	CpG	Hyper	-31.1111
XM_024987611	BRSK2	BR serine/threonine kinase 2	535868	chr29	50063271	50063271	-	2.36172e-05	0.00288357	32.4301	1	CpG	Hyper	-32.4301
XM_024987611	BRSK2	BR serine/threonine kinase 2	535868	chr29	50086399	50086399	-	1.33221e-06	0.000457282	36.1857	1	CpG	Hyper	-36.1857
XM_024987620	LOC112444915	leucine-rich repeat extensin-like protein 5	112444915	chr29	50257512	50257512	-	3.54545e-09	6.80599e-06	32.7134	1	CpG	Hyper	-32.7134
XM_024987620	LOC112444915	leucine-rich repeat extensin-like protein 5	112444915	chr29	50272865	50272865	-	1.19304e-06	0.000425561	33.3708	1	CpG	Hyper	-33.3708
XM_024987696	PER2	period circadian regulator 2	512237	chr3	117610962	117610962	+	7.25554e-05	0.00581187	29.9336	1	CpG	Hyper	-29.9336
XM_024987976	TBL1X	transducin beta like 1 X-linked	515972	chrX	133693039	133693039	-	1.35047e-05	0.00202731	26.91	1	CpG	Hyper	-26.91
XM_024988130	DGKD	diacylglycerol kinase delta	513389	chr3	113174508	113174508	-	3.32656e-08	3.50987e-05	29.0266	1	CpG	Hyper	-29.0266
XM_024989720	LRRFIP1	LRR binding FLII interacting protein 1	616994	chr3	117153625	117153625	-	6.20981e-06	0.00123307	31.6887	1	CpG	Hyper	-31.6887
XM_024989736	OTOS	otospiralin	617392	chr3	119686428	119686428	+	4.22711e-13	3.75917e-09	41.1184	1	CpG	Hyper	-41.1184
XM_024989756	ASMT	acetylserotonin O-methyltransferase	281013	chr1	158430105	158430105	-	4.0904e-05	0.00409043	25.1232	1	CpG	Hyper	-25.1232
XM_024989815	NTNG1	netrin G1	787473	chr3	36022591	36022591	-	2.80897e-05	0.00321708	34.2096	1	CpG	Hyper	-34.2096
XM_024989826	LOC112445859	uncharacterized LOC112445859	112445859	chr3	14733965	14733965	+	1.72243e-07	0.000113593	31.3559	1	CpG	Hyper	-31.3559
XM_024989973	SEMA6C	semaphorin 6C	524464	chr3	19674785	19674785	+	2.87786e-07	0.000161293	31.1671	1	CpG	Hyper	-31.1671
XM_024990147	FOXD2	forkhead box D2	614839	chr3	98832821	98832821	-	1.23531e-08	1.75913e-05	28.0563	1	CpG	Hyper	-28.0563
XM_024990216	KCNQ4	potassium voltage-gated channel subfamily Q member 4	528741	chr3	105393830	105393830	-	1.25473e-07	9.13956e-05	26.9841	1	CpG	Hyper	-26.9841
XM_024990249	AGAP1	ArfGAP with GTPase domain, ankyrin repeat and PH domain 1	522241	chr3	115141580	115141580	-	4.63654e-06	0.00102299	29.2793	1	CpG	Hyper	-29.2793
XM_024990267	COL6A3	collagen type VI alpha 3 chain	530657	chr3	116820582	116820582	-	1.46563e-06	0.000487713	28.3333	1	CpG	Hyper	-28.3333
XM_024990350	SNED1	sushi, nidogen and EGF like domains 1	514207	chr3	120287031	120287031	-	3.03412e-05	0.00338403	34.3625	1	CpG	Hyper	-34.3625
XM_024990839	KCNH2	potassium voltage-gated channel subfamily H member 2	539971	chr4	113526484	113526484	-	9.80397e-08	7.7888e-05	33.4494	1	CpG	Hyper	-33.4494
XM_024990839	KCNH2	potassium voltage-gated channel subfamily H member 2	539971	chr4	113526511	113526511	-	2.33471e-06	0.000658704	28.2197	1	CpG	Hyper	-28.2197
XM_024990839	KCNH2	potassium voltage-gated channel subfamily H member 2	539971	chr4	113529189	113529189	+	4.23653e-05	0.0041819	31.8137	1	CpG	Hyper	-31.8137
XM_024990884	DYNC1I1	dynein cytoplasmic 1 intermediate chain 1	613724	chr4	13090109	13090109	+	5.27066e-05	0.00478711	29.6143	1	CpG	Hyper	-29.6143
XM_024990960	COBL	cordon-bleu WH2 repeat protein	613554	chr4	4643359	4643359	-	1.63183e-12	1.21129e-08	54.5833	1	CpG	Hyper	-54.5833
XM_024990960	COBL	cordon-bleu WH2 repeat protein	613554	chr4	4643365	4643365	-	7.72174e-08	6.55249e-05	42.8866	1	CpG	Hyper	-42.8866
XM_024990960	COBL	cordon-bleu WH2 repeat protein	613554	chr4	4643368	4643368	-	2.39824e-06	0.000668193	38.5507	1	CpG	Hyper	-38.5507
XM_024991248	AGAP3	ArfGAP with GTPase domain, ankyrin repeat and PH domain 3	616302	chr4	113661330	113661330	+	4.55321e-08	4.44865e-05	26.3743	1	CpG	Hyper	-26.3743
XM_024991249	GBX1	gastrulation brain homeobox 1	518355	chr4	113716537	113716537	+	9.42722e-06	0.00160625	31.459	1	CpG	Hyper	-31.459
XM_024991249	GBX1	gastrulation brain homeobox 1	518355	chr4	113716569	113716569	+	3.1812e-07	0.000173388	30.1205	1	CpG	Hyper	-30.1205
XM_024991253	PRKAG2	protein kinase AMP-activated non-catalytic subunit gamma 2	504219	chr4	114308893	114308893	-	1.51383e-07	0.000104038	40.9057	1	CpG	Hyper	-40.9057
XM_024991259	PRKAG2	protein kinase AMP-activated non-catalytic subunit gamma 2	504219	chr4	114282267	114282267	+	1.33287e-06	0.00045733	36.5714	1	CpG	Hyper	-36.5714
XM_024991292	EN2	engrailed homeobox 2	100337304	chr4	117180994	117180994	+	3.05685e-07	0.000168294	25.8621	1	CpG	Hyper	-25.8621
XM_024991292	EN2	engrailed homeobox 2	100337304	chr4	117181000	117181000	+	4.70265e-06	0.00103157	27.7329	1	CpG	Hyper	-27.7329
XM_024991312	ABCA13	ATP binding cassette subfamily A member 13	107131279	chr4	7461080	7461080	-	7.10559e-08	6.15615e-05	34.9018	1	CpG	Hyper	-34.9018
XM_024991316	VWDE	von Willebrand factor D and EGF domains	100301009	chr4	20438555	20438555	+	1.74929e-05	0.00240274	30.5652	1	CpG	Hyper	-30.5652
XM_024991316	VWDE	von Willebrand factor D and EGF domains	100301009	chr4	20438579	20438579	+	0.000114517	0.00767716	26.2301	1	CpG	Hyper	-26.2301
XM_024991316	VWDE	von Willebrand factor D and EGF domains	100301009	chr4	20438584	20438584	+	5.63042e-06	0.00116033	30.236	1	CpG	Hyper	-30.236
XM_024991316	VWDE	von Willebrand factor D and EGF domains	100301009	chr4	20438586	20438586	+	2.07083e-07	0.000129297	33.6257	1	CpG	Hyper	-33.6257
XM_024991522	GTSE1	G2 and S-phase expressed 1	507901	chr5	116606302	116606302	+	2.65295e-05	0.00310495	26.9841	1	CpG	Hyper	-26.9841
XM_024991643	MARS1	methionyl-tRNA synthetase 1	512531	chr5	55989695	55989695	-	5.10402e-05	0.00469074	34.4029	1	CpG	Hyper	-34.4029
XM_024991791	TCF20	transcription factor 20	523151	chr5	113262203	113262203	-	7.45131e-10	2.06813e-06	36.4486	1	CpG	Hyper	-36.4486
XM_024991951	CDPF1	cysteine rich DPF motif domain containing 1	537366	chr5	116514930	116514930	-	2.42589e-05	0.00293025	29.078	1	CpG	Hyper	-29.078
XM_024992262	TAFA5	TAFA chemokine like family member 5	767927	chr5	118378348	118378348	-	1.09349e-05	0.00177467	31.0745	1	CpG	Hyper	-31.0745
XM_024992262	TAFA5	TAFA chemokine like family member 5	767927	chr5	118411415	118411415	-	9.46937e-08	7.62852e-05	32.2581	1	CpG	Hyper	-32.2581
XM_024992320	PRR5	proline rich 5	788925	chr5	115274094	115274094	+	6.38619e-05	0.00538578	31.0204	1	CpG	Hyper	-31.0204
XM_024992425	TNS2	tensin 2	540153	chr5	26907205	26907205	-	2.71578e-06	0.000720645	30.5556	1	CpG	Hyper	-30.5556
XM_024992819	SCUBE1	signal peptide, CUB domain and EGF like domain containing 1	523518	chr5	114063289	114063289	-	1.23465e-05	0.00191564	26.2027	1	CpG	Hyper	-26.2027
XM_024992828	WNT7B	Wnt family member 7B	100337066	chr5	116217700	116217700	+	1.60139e-07	0.000108441	29.9971	1	CpG	Hyper	-29.9971
XM_024992828	WNT7B	Wnt family member 7B	100337066	chr5	116250420	116250420	+	1.72391e-05	0.00238254	33.3543	1	CpG	Hyper	-33.3543
XM_024992832	LOC101903200	basic proline-rich protein-like	101903200	chr5	116384451	116384451	-	2.55064e-05	0.00302336	27.1265	1	CpG	Hyper	-27.1265
XM_024992832	LOC101903200	basic proline-rich protein-like	101903200	chr5	116384459	116384459	-	5.1936e-10	1.53956e-06	49.6964	1	CpG	Hyper	-49.6964
XM_024992868	IL17REL	interleukin 17 receptor E like	100336471	chr5	119363166	119363166	-	2.68395e-06	0.000716121	25.7464	1	CpG	Hyper	-25.7464
XM_024992915	CACNA2D4	calcium voltage-gated channel auxiliary subunit alpha2delta 4	784075	chr5	108306630	108306630	-	0.000136348	0.00849512	32.2044	1	CpG	Hyper	-32.2044
XM_024993298	AFAP1	actin filament associated protein 1	534032	chr6	114254078	114254078	-	4.63536e-07	0.000225309	28.7234	1	CpG	Hyper	-28.7234
XM_024993298	AFAP1	actin filament associated protein 1	534032	chr6	114256069	114256069	+	4.5003e-13	3.92208e-09	45.2585	1	CpG	Hyper	-45.2585
XM_024993298	AFAP1	actin filament associated protein 1	534032	chr6	114256115	114256115	+	2.22964e-08	2.63659e-05	34.9462	1	CpG	Hyper	-34.9462
XM_024993298	AFAP1	actin filament associated protein 1	534032	chr6	114256120	114256120	+	1.15199e-07	8.62523e-05	32.9481	1	CpG	Hyper	-32.9481
XM_024993298	AFAP1	actin filament associated protein 1	534032	chr6	114256141	114256141	+	1.37275e-05	0.00204928	27.1277	1	CpG	Hyper	-27.1277
XM_024993477	C6H4orf50	chromosome 6 C4orf50 homolog	107131312	chr6	103159795	103159795	-	7.76635e-05	0.00606279	28.06	1	CpG	Hyper	-28.06
XM_024993478	LOC112447021	uncharacterized LOC112447021	112447021	chr6	104420981	104420981	+	0.000128571	0.00820769	31.2234	1	CpG	Hyper	-31.2234
XM_024993569	CORIN	corin, serine peptidase	527107	chr6	66581793	66581793	+	8.99559e-10	2.40485e-06	32.3164	1	CpG	Hyper	-32.3164
XM_024993676	ABLIM2	actin binding LIM protein family member 2	618227	chr6	114463500	114463500	+	1.24093e-05	0.00192162	27.8161	1	CpG	Hyper	-27.8161
XM_024993710	HTRA3	HtrA serine peptidase 3	100336523	chr6	114567342	114567342	-	1.11787e-06	0.000406783	33.3125	1	CpG	Hyper	-33.3125
XM_024993712	ADRA2C	adrenoceptor alpha 2C	407139	chr6	115165608	115165608	-	3.38e-13	3.06846e-09	59.0519	1	CpG	Hyper	-59.0519
XM_024993712	ADRA2C	adrenoceptor alpha 2C	407139	chr6	115180729	115180729	+	7.54152e-06	0.00139401	30.8201	1	CpG	Hyper	-30.8201
XM_024993713	DOK7	docking protein 7	524590	chr6	115399904	115399904	+	4.61251e-09	8.08827e-06	25.8975	1	CpG	Hyper	-25.8975
XM_024993716	RGS12	regulator of G protein signaling 12	505477	chr6	115516042	115516042	-	9.01428e-06	0.00155968	25.5957	1	CpG	Hyper	-25.5957
XM_024993785	NKX1-1	NK1 homeobox 1	112447172	chr6	117056716	117056716	-	0.000113354	0.00763503	32.702	1	CpG	Hyper	-32.702
XM_024993808	NCAM2	neural cell adhesion molecule 2	535613	chr1	14764575	14764575	-	5.49982e-08	5.11e-05	28.2832	1	CpG	Hyper	-28.2832
XM_024993879	FUT6	fucosyltransferase 6	338077	chr7	18521791	18521791	-	0.000115666	0.00772156	26.5508	1	CpG	Hyper	-26.5508
XM_024994233	PRDM6	PR/SET domain 6	519857	chr7	30718817	30718817	+	1.01599e-07	7.89204e-05	26.2532	1	CpG	Hyper	-26.2532
XM_024994233	PRDM6	PR/SET domain 6	519857	chr7	30718833	30718833	+	1.02807e-09	2.64335e-06	30.8257	1	CpG	Hyper	-30.8257
XM_024994233	PRDM6	PR/SET domain 6	519857	chr7	30719958	30719958	-	1.38934e-06	0.000469014	26.9737	1	CpG	Hyper	-26.9737
XM_024994255	MAN2A1	mannosidase alpha class 2A member 1	521539	chr7	108733159	108733159	+	4.78061e-07	0.000229537	25.6721	1	CpG	Hyper	-25.6721
XM_024994304	PDGFRB	platelet derived growth factor receptor beta	527165	chr7	61493862	61493862	+	1.9961e-07	0.000126243	33.9375	1	CpG	Hyper	-33.9375
XM_024994489	PCDHGA2	protocadherin gamma subfamily A, 2	539654	chr7	52509371	52509371	+	4.76035e-06	0.00104108	25.5	1	CpG	Hyper	-25.5
XM_024994626	VAV1	vav guanine nucleotide exchange factor 1	617345	chr7	17676556	17676556	-	2.06903e-05	0.00266942	25.5814	1	CpG	Hyper	-25.5814
XM_024994696	TCF7	transcription factor 7	782690	chr7	45768023	45768023	-	7.2783e-06	0.00136529	29.2211	1	CpG	Hyper	-29.2211
XM_024994784	KCNN1	potassium calcium-activated channel subfamily N member 1	408008	chr7	5211748	5211748	+	1.97246e-09	4.4305e-06	46.8328	1	CpG	Hyper	-46.8328
XM_024994816	KLF2	Kruppel like factor 2	520939	chr7	6718423	6718423	-	2.22632e-05	0.00279179	29.6875	1	CpG	Hyper	-29.6875
XM_024994816	KLF2	Kruppel like factor 2	520939	chr7	6723958	6723958	+	6.11168e-06	0.0012225	32.2654	1	CpG	Hyper	-32.2654
XM_024994984	PTPRS	protein tyrosine phosphatase receptor type S	537480	chr7	18924837	18924837	+	6.65055e-06	0.00128887	33.2016	1	CpG	Hyper	-33.2016
XM_024995092	HCN2	hyperpolarization activated cyclic nucleotide gated potassium and sodium channel 2	100297361	chr7	43214977	43214977	-	2.25279e-07	0.000137201	31.5359	1	CpG	Hyper	-31.5359
XM_024995112	CBARP	CACN subunit beta associated regulatory protein	785529	chr7	43679125	43679125	+	6.16091e-05	0.00528062	25.0417	1	CpG	Hyper	-25.0417
XM_024995158	ONECUT3	one cut homeobox 3	112447413	chr7	44091789	44091789	+	6.3837e-05	0.00538516	30.339	1	CpG	Hyper	-30.339
XM_024995215	PSD2	pleckstrin and Sec7 domain containing 2	523045	chr7	50985429	50985429	-	1.44336e-06	0.000483256	41.6425	1	CpG	Hyper	-41.6425
XM_024995257	PPARGC1B	PPARG coactivator 1 beta	514750	chr7	61145218	61145218	-	4.45902e-06	0.000994753	32.0635	1	CpG	Hyper	-32.0635
XM_024995294	ATP10B	ATPase phospholipid transporting 10B (putative)	100336948	chr7	72487096	72487096	+	3.62197e-07	0.000190962	25.6173	1	CpG	Hyper	-25.6173
XM_024995336	VWA5B2	von Willebrand factor A domain containing 5B2	506558	chr1	82942405	82942405	+	8.13917e-08	6.77022e-05	43.4734	1	CpG	Hyper	-43.4734
XM_024995494	TJP2	tight junction protein 2	407101	chr8	45365086	45365086	+	3.10668e-08	3.34262e-05	36.6155	1	CpG	Hyper	-36.6155
XM_024995494	TJP2	tight junction protein 2	407101	chr8	45365125	45365125	+	6.5876e-06	0.00128037	27.3377	1	CpG	Hyper	-27.3377
XM_024995764	ALLC	allantoicase	528311	chr8	110957927	110957927	-	5.16292e-06	0.00109582	32.0253	1	CpG	Hyper	-32.0253
XM_024996019	RFK	riboflavin kinase	514697	chr8	52302805	52302805	+	6.14129e-07	0.000271825	29.134	1	CpG	Hyper	-29.134
XM_024996023	LOC112447755	ZAR1-like protein	112447755	chr8	68431809	68431809	+	5.17757e-06	0.00109736	38.2867	1	CpG	Hyper	-38.2867
XM_024996023	LOC112447755	ZAR1-like protein	112447755	chr8	68431817	68431817	-	6.76611e-06	0.00130258	35.338	1	CpG	Hyper	-35.338
XM_024996052	NUGGC	nuclear GTPase, germinal center associated	515679	chr8	10727251	10727251	-	4.03269e-07	0.000204612	29.9296	1	CpG	Hyper	-29.9296
XM_024996191	LOC112447807	nuclear pore-associated protein 1-like	112447807	chr8	56543942	56543942	-	6.37305e-05	0.00538462	32.1494	1	CpG	Hyper	-32.1494
XM_024996341	ZNF618	zinc finger protein 618	528603	chr8	103252421	103252421	-	5.75315e-13	4.86793e-09	48.2955	1	CpG	Hyper	-48.2955
XM_024996341	ZNF618	zinc finger protein 618	528603	chr8	103252462	103252462	-	2.12731e-05	0.00271249	29.4603	1	CpG	Hyper	-29.4603
XM_024996354	PAPPA	pappalysin 1	282647	chr8	105527986	105527986	-	9.65178e-08	7.72423e-05	27.8261	1	CpG	Hyper	-27.8261
XM_024996376	TPO	thyroid peroxidase	525013	chr8	112202298	112202298	-	1.3995e-08	1.90324e-05	29.6851	1	CpG	Hyper	-29.6851
XM_024996408	LOC101907579	cystatin-B-like	101907579	chr8	85142351	85142351	+	0.000134496	0.00842672	28.1757	1	CpG	Hyper	-28.1757
XM_024996408	LOC101907579	cystatin-B-like	101907579	chr8	85142412	85142412	+	1.2261e-06	0.000433618	35.711	1	CpG	Hyper	-35.711
XM_024996597	NHSL1	NHS like 1	517882	chr9	76320968	76320968	-	8.55895e-05	0.00642707	25.2805	1	CpG	Hyper	-25.2805
XM_024996723	FIG4	FIG4 phosphoinositide 5-phosphatase	534118	chr9	40504348	40504348	+	4.52295e-06	0.00100454	35.9025	1	CpG	Hyper	-35.9025
XM_024996809	ME1	malic enzyme 1	540985	chr9	23352883	23352883	+	3.20948e-06	0.000798874	30.5073	1	CpG	Hyper	-30.5073
XM_024996870	COL9A1	collagen type IX alpha 1 chain	282195	chr9	9288398	9288398	-	7.6763e-09	1.21952e-05	38.9033	1	CpG	Hyper	-38.9033
XM_024996870	COL9A1	collagen type IX alpha 1 chain	282195	chr9	9365257	9365257	-	7.98447e-08	6.69448e-05	32.8676	1	CpG	Hyper	-32.8676
XM_024997054	LOC100848331	retinoic acid early transcript 1E-like	100848331	chr9	87508998	87508998	-	7.35537e-07	0.000304818	33.3514	1	CpG	Hyper	-33.3514
XM_024997054	LOC100848331	retinoic acid early transcript 1E-like	100848331	chr9	87509015	87509015	-	0.000148448	0.00893903	26.343	1	CpG	Hyper	-26.343
XM_024997054	LOC100848331	retinoic acid early transcript 1E-like	100848331	chr9	87509022	87509022	-	6.34577e-05	0.00537353	26.9841	1	CpG	Hyper	-26.9841
XM_024997100	SCAF8	SR-related CTD associated factor 8	100298738	chr9	91490380	91490380	-	0.000105824	0.00733649	26.7454	1	CpG	Hyper	-26.7454
XM_024997130	FNDC1	fibronectin type III domain containing 1	100850256	chr9	95623621	95623621	+	7.98868e-08	6.69448e-05	35.4783	1	CpG	Hyper	-35.4783
XM_024997135	PRR18	proline rich 18	112448091	chr9	101302824	101302824	+	3.83467e-07	0.000198691	30.8251	1	CpG	Hyper	-30.8251
XM_024997160	DACT2	dishevelled binding antagonist of beta catenin 2	787318	chr9	102576131	102576131	+	2.67811e-07	0.000155037	29.4118	1	CpG	Hyper	-29.4118
XM_024997160	DACT2	dishevelled binding antagonist of beta catenin 2	787318	chr9	102576257	102576257	+	2.68104e-06	0.000715642	35.5844	1	CpG	Hyper	-35.5844
XM_024997208	NRDE2	NRDE-2, necessary for RNA interference, domain containing	100138828	chr10	101956106	101956106	-	4.62092e-05	0.00441435	28.0556	1	CpG	Hyper	-28.0556
XM_024997208	NRDE2	NRDE-2, necessary for RNA interference, domain containing	100138828	chr10	101956153	101956153	-	2.03269e-05	0.00264091	28.0346	1	CpG	Hyper	-28.0346
XM_024997331	FOXN3	forkhead box N3	505469	chr10	101034516	101034516	+	3.37633e-05	0.00361934	25.5765	1	CpG	Hyper	-25.5765
XM_024997426	SMAD6	SMAD family member 6	511279	chr10	13499666	13499666	+	3.66415e-05	0.00380814	25.8755	1	CpG	Hyper	-25.8755
XM_024997722	TRIM36	tripartite motif containing 36	539023	chr10	3936547	3936547	+	0.000126524	0.00813365	25.5194	1	CpG	Hyper	-25.5194
XM_024998116	RGS6	regulator of G protein signaling 6	517545	chr10	83669061	83669061	-	4.932e-10	1.47709e-06	42.0797	1	CpG	Hyper	-42.0797
XM_024998129	PAPLN	papilin, proteoglycan like sulfated glycoprotein	614084	chr10	84703434	84703434	+	1.91397e-05	0.0025447	27.7311	1	CpG	Hyper	-27.7311
XM_024998248	RHOQ	ras homolog family member Q	100139988	chr11	29016350	29016350	+	5.72675e-05	0.00504442	28.8571	1	CpG	Hyper	-28.8571
XM_024998348	PTGDS	prostaglandin D2 synthase	286858	chr11	106020062	106020062	-	6.89995e-07	0.000293624	35.9011	1	CpG	Hyper	-35.9011
XM_024998348	PTGDS	prostaglandin D2 synthase	286858	chr11	106020065	106020065	-	1.99425e-09	4.4569e-06	45.0808	1	CpG	Hyper	-45.0808
XM_024998631	NOL10	nucleolar protein 10	516314	chr11	87024436	87024436	-	1.0678e-15	1.82472e-11	49.669	1	CpG	Hyper	-49.669
XM_024998917	GFI1B	growth factor independent 1B transcriptional repressor	537773	chr11	103005370	103005370	+	8.93129e-06	0.00155027	34.3137	1	CpG	Hyper	-34.3137
XM_024999087	DAB2IP	DAB2 interacting protein	541268	chr11	92536796	92536796	-	4.36899e-06	0.000980665	31.5412	1	CpG	Hyper	-31.5412
XM_024999087	DAB2IP	DAB2 interacting protein	541268	chr11	92548709	92548709	+	0.000136411	0.00849705	28.5714	1	CpG	Hyper	-28.5714
XM_024999093	DAB2IP	DAB2 interacting protein	541268	chr11	92666633	92666633	-	5.45361e-05	0.00489436	38.2703	1	CpG	Hyper	-38.2703
XM_024999112	EGFL7	EGF like domain multiple 7	613671	chr11	104077630	104077630	-	9.51516e-07	0.000363392	35.0266	1	CpG	Hyper	-35.0266
XM_024999112	EGFL7	EGF like domain multiple 7	613671	chr11	104077636	104077636	-	3.93912e-07	0.000202061	36.1948	1	CpG	Hyper	-36.1948
XM_024999144	MYMK	myomaker, myoblast fusion factor	614755	chr11	104412791	104412791	-	5.08873e-05	0.00468558	28.8322	1	CpG	Hyper	-28.8322
XM_024999153	TNS1	tensin 1	286798	chr2	106109867	106109867	-	3.42198e-05	0.00365149	26.2661	1	CpG	Hyper	-26.2661
XM_024999202	AIF1L	allograft inflammatory factor 1 like	617493	chr11	101273473	101273473	-	4.99657e-05	0.00462916	35.2451	1	CpG	Hyper	-35.2451
XM_024999592	LAMC3	laminin subunit gamma 3	518914	chr11	101229221	101229221	-	2.36889e-05	0.00288826	25.9993	1	CpG	Hyper	-25.9993
XM_024999592	LAMC3	laminin subunit gamma 3	518914	chr11	101229265	101229265	-	0.000119678	0.00788132	26.6511	1	CpG	Hyper	-26.6511
XM_024999635	LOC787891	uncharacterized LOC787891	787891	chr11	103755530	103755530	+	4.35035e-10	1.335e-06	41.9519	1	CpG	Hyper	-41.9519
XM_024999635	LOC787891	uncharacterized LOC787891	787891	chr11	103755562	103755562	+	6.67486e-05	0.00552536	28.5714	1	CpG	Hyper	-28.5714
XM_024999635	LOC787891	uncharacterized LOC787891	787891	chr11	103755565	103755565	+	1.36748e-05	0.00204421	34.0185	1	CpG	Hyper	-34.0185
XM_024999643	NOTCH1	notch receptor 1	767866	chr11	103970389	103970389	-	1.87266e-06	0.000567527	34.8214	1	CpG	Hyper	-34.8214
XM_024999667	VAV2	vav guanine nucleotide exchange factor 2	515718	chr11	104680582	104680582	-	2.36133e-08	2.75125e-05	28.7356	1	CpG	Hyper	-28.7356
XM_024999667	VAV2	vav guanine nucleotide exchange factor 2	515718	chr11	104683376	104683376	+	5.11464e-06	0.00108953	30.417	1	CpG	Hyper	-30.417
XM_024999667	VAV2	vav guanine nucleotide exchange factor 2	515718	chr11	104683393	104683393	+	8.50187e-05	0.00640346	26.993	1	CpG	Hyper	-26.993
XM_024999667	VAV2	vav guanine nucleotide exchange factor 2	515718	chr11	104683415	104683415	+	9.89516e-06	0.00165933	28.7879	1	CpG	Hyper	-28.7879
XM_024999667	VAV2	vav guanine nucleotide exchange factor 2	515718	chr11	104683450	104683450	+	5.16787e-05	0.0047265	27.5441	1	CpG	Hyper	-27.5441
XM_024999726	COL5A1	collagen type V alpha 1 chain	100848491	chr11	105271484	105271484	-	3.053e-05	0.00339639	25.6292	1	CpG	Hyper	-25.6292
XM_024999740	LCN6	lipocalin 6	618665	chr11	105858392	105858392	+	3.05176e-06	0.000776318	27.6699	1	CpG	Hyper	-27.6699
XM_024999742	LCN12	lipocalin 12	789434	chr11	105997004	105997004	-	2.86079e-06	0.000743166	29.6325	1	CpG	Hyper	-29.6325
XM_024999755	LOC525099	N-acetyllactosaminide alpha-1,3-galactosyltransferase-like 1	525099	chr11	92150401	92150401	+	1.24727e-18	3.50651e-14	51.9231	1	CpG	Hyper	-51.9231
XM_024999757	LCN9	lipocalin 9	788658	chr11	103281566	103281566	+	1.08568e-05	0.00176561	27.4529	1	CpG	Hyper	-27.4529
XM_024999865	STOML3	stomatin like 3	519212	chr12	23281683	23281683	+	0.00017114	0.00972557	28.3272	1	CpG	Hyper	-28.3272
XM_024999975	DOCK9	dedicator of cytokinesis 9	616045	chr12	75920390	75920390	-	6.56151e-05	0.00547588	28.3656	1	CpG	Hyper	-28.3656
XM_025000095	LATS2	large tumor suppressor kinase 2	508208	chr12	35675405	35675405	-	1.98267e-05	0.00260504	32.3218	1	CpG	Hyper	-32.3218
XM_025000150	SLITRK5	SLIT and NTRK like family member 5	781586	chr12	62296687	62296687	+	5.2702e-06	0.00111239	30.9568	1	CpG	Hyper	-30.9568
XM_025000162	NALCN	sodium leak channel, non-selective	536103	chr12	77615490	77615490	+	2.69327e-06	0.000716507	33.2447	1	CpG	Hyper	-33.2447
XM_025000162	NALCN	sodium leak channel, non-selective	536103	chr12	77615598	77615598	+	0.000162979	0.00943902	30.3146	1	CpG	Hyper	-30.3146
XM_025000166	EFNB2	ephrin B2	100139818	chr12	82271897	82271897	-	1.20604e-05	0.00188908	25.8065	1	CpG	Hyper	-25.8065
XM_025000230	C12H13orf42	chromosome 12 C13orf42 homolog	112449124	chr12	20534287	20534287	+	3.49817e-05	0.00370311	34.5156	1	CpG	Hyper	-34.5156
XM_025000348	PFKFB3	6-phosphofructo-2-kinase/fructose-2,6-biphosphatase 3	407183	chr13	17347673	17347673	+	6.96201e-05	0.00567215	32.619	1	CpG	Hyper	-32.619
XM_025000348	PFKFB3	6-phosphofructo-2-kinase/fructose-2,6-biphosphatase 3	407183	chr13	17347708	17347708	+	9.28405e-05	0.00675732	31.5244	1	CpG	Hyper	-31.5244
XM_025000680	CPXM1	carboxypeptidase X, M14 family member 1	532219	chr13	52381956	52381956	-	6.34938e-05	0.00537527	25.7742	1	CpG	Hyper	-25.7742
XM_025000694	TASP1	taspase 1	532606	chr13	7274173	7274173	-	5.71069e-08	5.24996e-05	30.0347	1	CpG	Hyper	-30.0347
XM_025000702	SULF2	sulfatase 2	533264	chr13	76262321	76262321	-	1.38569e-07	9.81032e-05	44.5752	1	CpG	Hyper	-44.5752
XM_025000702	SULF2	sulfatase 2	533264	chr13	76267167	76267167	+	3.05832e-05	0.0033989	28.5339	1	CpG	Hyper	-28.5339
XM_025000702	SULF2	sulfatase 2	533264	chr13	76267209	76267209	+	5.79939e-06	0.00118063	30.3281	1	CpG	Hyper	-30.3281
XM_025000898	LOC112449236	uncharacterized LOC112449236	112449236	chr13	60637945	60637945	-	1.25039e-06	0.000439586	29.5775	1	CpG	Hyper	-29.5775
XM_025000929	PARD3	par-3 family cell polarity regulator	527964	chr13	18624803	18624803	-	2.5379e-06	0.000691843	30.5322	1	CpG	Hyper	-30.5322
XM_025001044	RALGAPA2	Ral GTPase activating protein catalytic alpha subunit 2	507082	chr13	40139955	40139955	-	1.49179e-06	0.000493771	34.4697	1	CpG	Hyper	-34.4697
XM_025001070	PITRM1	pitrilysin metallopeptidase 1	513230	chr13	45117771	45117771	-	6.9983e-05	0.00569067	32.9974	1	CpG	Hyper	-32.9974
XM_025001100	C13H20orf204	chromosome 13 C20orf204 homolog	789034	chr13	53833108	53833108	+	7.11112e-06	0.0013461	25.9327	1	CpG	Hyper	-25.9327
XM_025001191	NOL4L	nucleolar protein 4 like	785034	chr13	61900846	61900846	-	0.000171775	0.0097437	33.1066	1	CpG	Hyper	-33.1066
XM_025001330	RIPOR3	RIPOR family member 3	516658	chr13	78627981	78627981	+	0.000121634	0.00796676	25.8117	1	CpG	Hyper	-25.8117
XM_025001330	RIPOR3	RIPOR family member 3	516658	chr13	78627984	78627984	+	0.000147039	0.0088867	27.1429	1	CpG	Hyper	-27.1429
XM_025001330	RIPOR3	RIPOR family member 3	516658	chr13	78630797	78630797	-	1.2642e-08	1.7828e-05	28.1373	1	CpG	Hyper	-28.1373
XM_025001337	LOC100337293	ankyrin repeat domain-containing protein 26-like	100337293	chr13	11360486	11360486	-	1.87497e-05	0.00251276	25.8007	1	CpG	Hyper	-25.8007
XM_025001360	LOC513969	ankyrin repeat domain-containing protein 26-like	513969	chr13	10804303	10804303	+	5.77163e-07	0.000262256	34.7564	1	CpG	Hyper	-34.7564
XM_025001360	LOC513969	ankyrin repeat domain-containing protein 26-like	513969	chr13	10804403	10804403	+	7.49106e-06	0.00138833	26.5107	1	CpG	Hyper	-26.5107
XM_025001397	PTP4A3	protein tyrosine phosphatase 4A3	100137722	chr14	2567349	2567349	-	1.66055e-05	0.00232257	30.8712	1	CpG	Hyper	-30.8712
XM_025001397	PTP4A3	protein tyrosine phosphatase 4A3	100137722	chr14	2567415	2567415	-	0.000173034	0.00978083	31.4073	1	CpG	Hyper	-31.4073
XM_025001398	PTP4A3	protein tyrosine phosphatase 4A3	100137722	chr14	2586613	2586613	-	1.51187e-05	0.00218547	27.5439	1	CpG	Hyper	-27.5439
XM_025001483	FAM49B	family with sequence similarity 49 member B	510019	chr14	10534307	10534307	+	2.42236e-08	2.79313e-05	47.1488	1	CpG	Hyper	-47.1488
XM_025001483	FAM49B	family with sequence similarity 49 member B	510019	chr14	10534315	10534315	+	9.09225e-06	0.00156819	36.2892	1	CpG	Hyper	-36.2892
XM_025001483	FAM49B	family with sequence similarity 49 member B	510019	chr14	10534327	10534327	+	0.000115131	0.00770134	30.6408	1	CpG	Hyper	-30.6408
XM_025001483	FAM49B	family with sequence similarity 49 member B	510019	chr14	10534357	10534357	+	1.68779e-06	0.000533141	37.8602	1	CpG	Hyper	-37.8602
XM_025001483	FAM49B	family with sequence similarity 49 member B	510019	chr14	10534364	10534364	+	2.77932e-05	0.00319092	33.7852	1	CpG	Hyper	-33.7852
XM_025001483	FAM49B	family with sequence similarity 49 member B	510019	chr14	10534374	10534374	+	4.1322e-08	4.16598e-05	43.1837	1	CpG	Hyper	-43.1837
XM_025001483	FAM49B	family with sequence similarity 49 member B	510019	chr14	10534399	10534399	+	1.12397e-07	8.47377e-05	41.58	1	CpG	Hyper	-41.58
XM_025001483	FAM49B	family with sequence similarity 49 member B	510019	chr14	10594864	10594864	-	2.02248e-05	0.00263461	29.7498	1	CpG	Hyper	-29.7498
XM_025001609	ARHGAP39	Rho GTPase activating protein 39	532363	chr14	369034	369034	+	6.0753e-07	0.000270139	35.4358	1	CpG	Hyper	-35.4358
XM_025001722	CPQ	carboxypeptidase Q	540923	chr14	67550957	67550957	-	7.93196e-05	0.00613492	31.8296	1	CpG	Hyper	-31.8296
XM_025001772	VPS28	VPS28 subunit of ESCRT-I	618785	chr14	510894	510894	-	1.94131e-05	0.00256968	28.2519	1	CpG	Hyper	-28.2519
XM_025001904	LOC784458	tubulin alpha chain-like	784458	chr14	80075730	80075730	-	9.95321e-07	0.000374865	41.6816	1	CpG	Hyper	-41.6816
XM_025001904	LOC784458	tubulin alpha chain-like	784458	chr14	80075771	80075771	-	3.45621e-05	0.00367693	32.4954	1	CpG	Hyper	-32.4954
XM_025001904	LOC784458	tubulin alpha chain-like	784458	chr14	80075790	80075790	-	5.33105e-09	9.05671e-06	47.7174	1	CpG	Hyper	-47.7174
XM_025001904	LOC784458	tubulin alpha chain-like	784458	chr14	80075811	80075811	-	6.75853e-07	0.000289308	41.3889	1	CpG	Hyper	-41.3889
XM_025001904	LOC784458	tubulin alpha chain-like	784458	chr14	80075822	80075822	-	9.11171e-06	0.0015703	38.4496	1	CpG	Hyper	-38.4496
XM_025001961	WDR97	WD repeat domain 97	104973958	chr14	725833	725833	+	1.54527e-07	0.000105597	27.1739	1	CpG	Hyper	-27.1739
XM_025001994	LOC101905222	maestro heat-like repeat family member 5	101905222	chr14	1775629	1775629	+	3.18424e-05	0.00348195	25.9687	1	CpG	Hyper	-25.9687
XM_025001999	LOC101905222	maestro heat-like repeat family member 5	101905222	chr14	1750503	1750503	-	7.12843e-08	6.16936e-05	40.0382	1	CpG	Hyper	-40.0382
XM_025001999	LOC101905222	maestro heat-like repeat family member 5	101905222	chr14	1752255	1752255	-	0.000165288	0.00952656	25.4153	1	CpG	Hyper	-25.4153
XM_025002001	MROH5	maestro heat like repeat family member 5	100298420	chr14	2479242	2479242	+	0.000115219	0.00770333	26.303	1	CpG	Hyper	-26.303
XM_025002001	MROH5	maestro heat like repeat family member 5	100298420	chr14	2489599	2489599	-	0.000117439	0.00779589	28.5039	1	CpG	Hyper	-28.5039
XM_025002004	SLC45A4	solute carrier family 45 member 4	520630	chr14	2666675	2666675	+	1.88906e-08	2.33856e-05	46.4615	1	CpG	Hyper	-46.4615
XM_025002004	SLC45A4	solute carrier family 45 member 4	520630	chr14	2666680	2666680	+	1.01775e-07	7.89839e-05	43.1515	1	CpG	Hyper	-43.1515
XM_025002004	SLC45A4	solute carrier family 45 member 4	520630	chr14	2666722	2666722	+	3.58244e-05	0.00375575	30.5455	1	CpG	Hyper	-30.5455
XM_025002004	SLC45A4	solute carrier family 45 member 4	520630	chr14	2666760	2666760	+	2.76349e-05	0.00318323	32.2169	1	CpG	Hyper	-32.2169
XR_001494164	LOC101905190	uncharacterized LOC101905190	101905190	chr18	49505210	49505210	-	4.0368e-09	7.4695e-06	27.3015	2	CpG	Hyper	-27.3015
XR_001494209	LOC107131443	uncharacterized LOC107131443	107131443	chr18	56978510	56978510	+	5.45511e-05	0.0048947	32.9229	2	CpG	Hyper	-32.9229
XR_001494261	LOC107131481	uncharacterized LOC107131481	107131481	chr18	65443825	65443825	+	2.40102e-06	0.000668753	38.0087	2	CpG	Hyper	-38.0087
XR_001494261	LOC107131481	uncharacterized LOC107131481	107131481	chr18	65444053	65444053	-	1.57095e-08	2.05245e-05	43.6064	2	CpG	Hyper	-43.6064
XR_001494261	LOC107131481	uncharacterized LOC107131481	107131481	chr18	65444085	65444085	-	0.000119676	0.00788132	28.6713	2	CpG	Hyper	-28.6713
XR_001494944	LOC100848642	uncharacterized LOC100848642	100848642	chr23	50643581	50643581	+	0.00010295	0.00720493	30.0926	2	CpG	Hyper	-30.0926
XR_001494958	LOC107131768	uncharacterized LOC107131768	107131768	chr23	51948403	51948403	-	0.000101424	0.00713245	29.1937	2	CpG	Hyper	-29.1937
XR_001494958	LOC107131768	uncharacterized LOC107131768	107131768	chr23	51972496	51972496	-	4.04029e-05	0.00405852	25.9411	2	CpG	Hyper	-25.9411
XR_001494958	LOC107131768	uncharacterized LOC107131768	107131768	chr23	51925487	51925487	-	0.000120759	0.00792557	25.9893	2	CpG	Hyper	-25.9893
XR_001494966	LOC101904059	uncharacterized LOC101904059	101904059	chr24	3152744	3152744	-	6.56597e-07	0.000283425	27.6596	2	CpG	Hyper	-27.6596
XR_001494966	LOC101904059	uncharacterized LOC101904059	101904059	chr24	3152807	3152807	-	2.88853e-05	0.00327488	30.7097	2	CpG	Hyper	-30.7097
XR_001494966	LOC101904059	uncharacterized LOC101904059	101904059	chr24	3152777	3152777	-	1.65569e-06	0.00052854	25.5319	2	CpG	Hyper	-25.5319
XR_001495042	LOC101906195	uncharacterized LOC101906195	101906195	chr25	1711878	1711878	+	3.62798e-07	0.000191048	25.7372	2	CpG	Hyper	-25.7372
XR_001495099	LOC107131831	uncharacterized LOC107131831	107131831	chr25	27235585	27235585	+	2.85606e-05	0.00325097	25.3636	2	CpG	Hyper	-25.3636
XR_001495147	LOC107131853	uncharacterized LOC107131853	107131853	chr25	41524164	41524164	+	5.78471e-05	0.00507343	29.3425	2	CpG	Hyper	-29.3425
XR_001495241	LOC101903141	uncharacterized LOC101903141	101903141	chr26	47627981	47627981	+	2.40537e-05	0.00291301	27.1429	2	CpG	Hyper	-27.1429
XR_001495387	LOC101905316	uncharacterized LOC101905316	101905316	chr29	242114	242114	-	1.88464e-07	0.000121666	30.3922	2	CpG	Hyper	-30.3922
XR_001495495	LOC104970116	uncharacterized LOC104970116	104970116	chr29	46595264	46595264	-	0.000100946	0.00711204	29.4651	2	CpG	Hyper	-29.4651
XR_001500243	LOC107132431	uncharacterized LOC107132431	107132431	chr4	94660862	94660862	-	1.31864e-07	9.45078e-05	42.7428	2	CpG	Hyper	-42.7428
XR_001500243	LOC107132431	uncharacterized LOC107132431	107132431	chr4	94660931	94660931	-	6.06076e-05	0.00522768	32.6531	2	CpG	Hyper	-32.6531
XR_001500246	LOC101904500	uncharacterized LOC101904500	101904500	chr4	94921988	94921988	+	1.13327e-06	0.000410842	41.0693	2	CpG	Hyper	-41.0693
XR_001500912	LOC107132732	uncharacterized LOC107132732	107132732	chr8	97568294	97568294	+	3.75465e-05	0.00386515	28.8462	2	CpG	Hyper	-28.8462
XR_001501074	LOC107132796	uncharacterized LOC107132796	107132796	chr9	98666723	98666723	-	1.13665e-07	8.54226e-05	27.957	2	CpG	Hyper	-27.957
XR_001501078	LOC107132798	uncharacterized LOC107132798	107132798	chr9	101356846	101356846	+	4.61479e-05	0.00441236	32.1882	2	CpG	Hyper	-32.1882
XR_001501636	LOC104973774	uncharacterized LOC104973774	104973774	chr13	38191786	38191786	-	2.84009e-05	0.00323849	28.435	2	CpG	Hyper	-28.435
XR_001501736	LOC101905966	uncharacterized LOC101905966	101905966	chr13	66868855	66868855	-	7.259e-05	0.0058132	29.4737	2	CpG	Hyper	-29.4737
XR_001501792	LOC104973964	uncharacterized LOC104973964	104973964	chr14	1408645	1408645	+	1.59641e-07	0.000108201	35.4877	2	CpG	Hyper	-35.4877
XR_001502086	LOC107133247	uncharacterized LOC107133247	107133247	chr16	80940316	80940316	+	5.97787e-05	0.0051794	27.4943	2	CpG	Hyper	-27.4943
XR_001502135	LOC101904123	uncharacterized LOC101904123	101904123	chr16	78588496	78588496	-	2.01136e-05	0.00262651	26.5681	2	CpG	Hyper	-26.5681
XR_001502193	LOC104974620	uncharacterized LOC104974620	104974620	chr17	45821002	45821002	+	5.2391e-05	0.00476813	28.9427	1	CpG	Hyper	-28.9427
XR_001502228	LOC101907408	uncharacterized LOC101907408	101907408	chr17	60850302	60850302	+	1.86312e-06	0.000566158	26.6234	2	CpG	Hyper	-26.6234
XR_001502228	LOC101907408	uncharacterized LOC101907408	101907408	chr17	60904017	60904017	-	3.23588e-06	0.000803225	30.1375	2	CpG	Hyper	-30.1375
XR_001502249	LOC104974692	uncharacterized LOC104974692	104974692	chr17	67076202	67076202	+	6.49982e-05	0.0054463	25.8503	2	CpG	Hyper	-25.8503
XR_001502249	LOC104974692	uncharacterized LOC104974692	104974692	chr17	67125050	67125050	+	6.96541e-07	0.000295687	26.6977	2	CpG	Hyper	-26.6977
XR_003029377	LOC525033	olfactory receptor 52K1	525033	chr15	50933145	50933145	+	3.49319e-09	6.76527e-06	25.6476	1	CpG	Hyper	-25.6476
XR_003029434	LOC112441610	uncharacterized LOC112441610	112441610	chr15	22430492	22430492	-	3.38569e-11	1.82141e-07	35.3228	1	CpG	Hyper	-35.3228
XR_003029485	LOC112441638	uncharacterized LOC112441638	112441638	chr15	51844101	51844101	+	1.26723e-05	0.00194575	26.2287	1	CpG	Hyper	-26.2287
XR_003029493	LOC101906866	uncharacterized LOC101906866	101906866	chr15	55643512	55643512	+	3.42851e-08	3.58704e-05	31.8182	1	CpG	Hyper	-31.8182
XR_003029511	LOC107133190	uncharacterized LOC107133190	107133190	chr15	75615520	75615520	+	2.62514e-05	0.00308461	31.1932	1	CpG	Hyper	-31.1932
XR_003029529	LOC112441666	uncharacterized LOC112441666	112441666	chr15	83223098	83223098	+	0.000131522	0.00832477	29.6296	1	CpG	Hyper	-29.6296
XR_003029577	LOC112441719	small nucleolar RNA SNORA3/SNORA45 family	112441719	chr15	43849312	43849312	+	4.92394e-05	0.00459327	26.0943	1	CpG	Hyper	-26.0943
XR_003029648	LOC112441783	uncharacterized LOC112441783	112441783	chr16	22183064	22183064	-	0.000111199	0.00755382	32.0338	1	CpG	Hyper	-32.0338
XR_003029658	LOC101905027	uncharacterized LOC101905027	101905027	chr16	68681179	68681179	-	5.99079e-06	0.00120598	38.8553	1	CpG	Hyper	-38.8553
XR_003029661	LOC112441794	uncharacterized LOC112441794	112441794	chr16	74089982	74089982	-	2.03781e-09	4.50758e-06	36.3803	1	CpG	Hyper	-36.3803
XR_003029679	LOC112441812	uncharacterized LOC112441812	112441812	chr16	3342868	3342868	-	4.06415e-05	0.00407404	33.2898	1	CpG	Hyper	-33.2898
XR_003029698	LOC107133223	uncharacterized LOC107133223	107133223	chr16	13193611	13193611	-	5.12338e-09	8.80692e-06	35.5202	1	CpG	Hyper	-35.5202
XR_003029698	LOC107133223	uncharacterized LOC107133223	107133223	chr16	13193614	13193614	-	7.55558e-07	0.000309873	31.1538	1	CpG	Hyper	-31.1538
XR_003029704	LOC112441819	uncharacterized LOC112441819	112441819	chr16	26036687	26036687	+	5.38334e-05	0.00485378	27.792	1	CpG	Hyper	-27.792
XR_003029750	LOC112441841	uncharacterized LOC112441841	112441841	chr16	45818510	45818510	-	6.43728e-08	5.74484e-05	31.0811	1	CpG	Hyper	-31.0811
XR_003029800	LOC112441864	uncharacterized LOC112441864	112441864	chr16	71283766	71283766	-	1.1808e-06	0.000422181	28.5838	1	CpG	Hyper	-28.5838
XR_003029859	LOC112441896	small nucleolar RNA SNORA3/SNORA45 family	112441896	chr16	2228632	2228632	+	9.92206e-06	0.00166137	30.9566	1	CpG	Hyper	-30.9566
XR_003029864	LOC112441901	small nucleolar RNA SNORA48	112441901	chr16	74976894	74976894	+	1.32322e-06	0.000454913	32.6484	1	CpG	Hyper	-32.6484
XR_003029869	LOC112441907	small nucleolar RNA ACA59	112441907	chr16	41181907	41181907	+	7.37446e-07	0.00030487	38.3321	1	CpG	Hyper	-38.3321
XR_003029921	GNB1L	G protein subunit beta 1 like	513071	chr17	72872266	72872266	-	5.30075e-07	0.000246953	30.2282	1	CpG	Hyper	-30.2282
XR_003029990	LOC112442018	uncharacterized LOC112442018	112442018	chr17	17797123	17797123	+	9.51627e-05	0.00686953	28.2004	1	CpG	Hyper	-28.2004
XR_003030023	LOC101907386	uncharacterized LOC101907386	101907386	chr17	49995899	49995899	-	1.73376e-14	2.18985e-10	39.7516	1	CpG	Hyper	-39.7516
XR_003030038	LOC112442045	uncharacterized LOC112442045	112442045	chr17	59537248	59537248	+	0.000160394	0.00934674	29.2308	1	CpG	Hyper	-29.2308
XR_003030044	LOC104974666	uncharacterized LOC104974666	104974666	chr17	61127725	61127725	+	6.602e-07	0.000284473	30.5707	1	CpG	Hyper	-30.5707
XR_003030051	LOC112442050	uncharacterized LOC112442050	112442050	chr17	62471388	62471388	+	1.16579e-05	0.00184961	31.7598	1	CpG	Hyper	-31.7598
XR_003030062	LOC112442055	uncharacterized LOC112442055	112442055	chr17	65697580	65697580	-	7.53781e-06	0.00139387	28.7869	1	CpG	Hyper	-28.7869
XR_003030072	LOC101903015	WAS/WASL-interacting protein family member 3-like	101903015	chr17	67411133	67411133	+	9.37325e-07	0.00035939	35.2464	1	CpG	Hyper	-35.2464
XR_003030072	LOC101903015	WAS/WASL-interacting protein family member 3-like	101903015	chr17	67421796	67421796	+	3.5632e-06	0.000857131	27.4386	1	CpG	Hyper	-27.4386
XR_003030072	LOC101903015	WAS/WASL-interacting protein family member 3-like	101903015	chr17	67429494	67429494	-	5.87726e-05	0.00512571	27.9221	1	CpG	Hyper	-27.9221
XR_003030098	LOC112442077	uncharacterized LOC112442077	112442077	chr17	71513754	71513754	-	4.18997e-08	4.19245e-05	36.3871	1	CpG	Hyper	-36.3871
XR_003030098	LOC112442077	uncharacterized LOC112442077	112442077	chr17	71513765	71513765	-	0.000121691	0.00796874	27.2842	1	CpG	Hyper	-27.2842
XR_003030165	RABAC1	Rab acceptor 1	512653	chr18	51262212	51262212	+	7.17308e-05	0.00577886	30.3069	1	CpG	Hyper	-30.3069
XR_003030165	RABAC1	Rab acceptor 1	512653	chr18	51262222	51262222	+	3.22182e-05	0.00350895	29.5417	1	CpG	Hyper	-29.5417
XR_003030251	LOC112442227	uncharacterized LOC112442227	112442227	chr18	65651220	65651220	-	3.08774e-05	0.00341845	30.2957	1	CpG	Hyper	-30.2957
XR_003030262	LOC112442232	uncharacterized LOC112442232	112442232	chr18	6873679	6873679	+	4.53442e-06	0.00100606	34.6078	1	CpG	Hyper	-34.6078
XR_003030262	LOC112442232	uncharacterized LOC112442232	112442232	chr18	6928886	6928886	+	1.15675e-07	8.64604e-05	40.5437	1	CpG	Hyper	-40.5437
XR_003030262	LOC112442232	uncharacterized LOC112442232	112442232	chr18	6928952	6928952	+	1.35578e-10	5.11508e-07	45.514	1	CpG	Hyper	-45.514
XR_003030278	LOC112442252	uncharacterized LOC112442252	112442252	chr18	6576331	6576331	+	9.10597e-09	1.39718e-05	39.7876	1	CpG	Hyper	-39.7876
XR_003030284	LOC112442254	uncharacterized LOC112442254	112442254	chr18	8060841	8060841	-	1.12979e-07	8.51022e-05	26.8639	1	CpG	Hyper	-26.8639
XR_003030285	LOC112442255	uncharacterized LOC112442255	112442255	chr18	8181674	8181674	-	0.000107574	0.00740721	29.4621	1	CpG	Hyper	-29.4621
XR_003030297	LOC112442264	uncharacterized LOC112442264	112442264	chr18	11373373	11373373	+	4.4814e-05	0.00433427	36.7037	1	CpG	Hyper	-36.7037
XR_003030297	LOC112442264	uncharacterized LOC112442264	112442264	chr18	11411053	11411053	-	1.05425e-06	0.000391873	29.0196	1	CpG	Hyper	-29.0196
XR_003030297	LOC112442264	uncharacterized LOC112442264	112442264	chr18	11411060	11411060	-	7.58951e-07	0.000310611	27.8506	1	CpG	Hyper	-27.8506
XR_003030297	LOC112442264	uncharacterized LOC112442264	112442264	chr18	11411082	11411082	-	6.01153e-08	5.45744e-05	28.2234	1	CpG	Hyper	-28.2234
XR_003030301	LOC112442265	uncharacterized LOC112442265	112442265	chr18	11304502	11304502	-	1.38128e-05	0.00205743	28.7885	1	CpG	Hyper	-28.7885
XR_003030302	LOC104974749	uncharacterized LOC104974749	104974749	chr18	11517927	11517927	-	3.45525e-05	0.00367636	32.1342	1	CpG	Hyper	-32.1342
XR_003030302	LOC104974749	uncharacterized LOC104974749	104974749	chr18	11518005	11518005	+	3.07284e-06	0.000779375	34.0659	1	CpG	Hyper	-34.0659
XR_003030302	LOC104974749	uncharacterized LOC104974749	104974749	chr18	11525981	11525981	+	3.8616e-05	0.00393653	30.5137	1	CpG	Hyper	-30.5137
XR_003030302	LOC104974749	uncharacterized LOC104974749	104974749	chr18	11525990	11525990	+	3.45928e-07	0.000184664	41.6084	1	CpG	Hyper	-41.6084
XR_003030307	LOC107133330	uncharacterized LOC107133330	107133330	chr18	12479485	12479485	+	8.65784e-06	0.00152157	29.7826	1	CpG	Hyper	-29.7826
XR_003030311	LOC112442272	uncharacterized LOC112442272	112442272	chr18	14333742	14333742	-	8.83225e-06	0.0015435	26.9415	1	CpG	Hyper	-26.9415
XR_003030331	LOC112442280	uncharacterized LOC112442280	112442280	chr18	18213808	18213808	+	0.000129145	0.00823412	28.8922	1	CpG	Hyper	-28.8922
XR_003030331	LOC112442280	uncharacterized LOC112442280	112442280	chr18	18292075	18292075	-	1.05417e-06	0.000391873	26.6615	1	CpG	Hyper	-26.6615
XR_003030362	LOC101907242	uncharacterized LOC101907242	101907242	chr18	35733936	35733936	+	1.41975e-06	0.000477552	29.6552	1	CpG	Hyper	-29.6552
XR_003030373	LOC112442301	uncharacterized LOC112442301	112442301	chr18	38021610	38021610	-	0.000106566	0.00736571	27.615	1	CpG	Hyper	-27.615
XR_003030413	LOC112442322	uncharacterized LOC112442322	112442322	chr18	50743093	50743093	+	7.33524e-11	3.26162e-07	29.1667	1	CpG	Hyper	-29.1667
XR_003030413	LOC112442322	uncharacterized LOC112442322	112442322	chr18	50743117	50743117	+	2.13347e-09	4.67002e-06	27.0886	1	CpG	Hyper	-27.0886
XR_003030417	LOC112442320	uncharacterized LOC112442320	112442320	chr2	22748706	22748706	+	2.64121e-05	0.00309639	26.6234	1	CpG	Hyper	-26.6234
XR_003030460	LOC107131441	uncharacterized LOC107131441	107131441	chr18	56235675	56235675	+	2.34964e-08	2.7413e-05	37.0048	1	CpG	Hyper	-37.0048
XR_003030460	LOC107131441	uncharacterized LOC107131441	107131441	chr18	56235705	56235705	+	8.12469e-10	2.1922e-06	41.7967	1	CpG	Hyper	-41.7967
XR_003030498	LOC112442387	uncharacterized LOC112442387	112442387	chr18	62308038	62308038	+	1.05348e-05	0.00173264	27.4915	1	CpG	Hyper	-27.4915
XR_003030498	LOC112442387	uncharacterized LOC112442387	112442387	chr18	62308116	62308116	+	1.58277e-07	0.000107598	36.2664	1	CpG	Hyper	-36.2664
XR_003030507	LOC789803	uncharacterized LOC789803	789803	chr18	64140018	64140018	+	4.28745e-05	0.00421213	25.7364	1	CpG	Hyper	-25.7364
XR_003030507	LOC789803	uncharacterized LOC789803	789803	chr18	64140068	64140068	+	2.65704e-06	0.00071207	30.1493	1	CpG	Hyper	-30.1493
XR_003030507	LOC789803	uncharacterized LOC789803	789803	chr18	64140126	64140126	+	9.81031e-07	0.000370926	31.7326	1	CpG	Hyper	-31.7326
XR_003030507	LOC789803	uncharacterized LOC789803	789803	chr18	64140311	64140311	-	2.80913e-05	0.00321708	26.8687	1	CpG	Hyper	-26.8687
XR_003030747	LOC112442578	uncharacterized LOC112442578	112442578	chr19	59370316	59370316	-	0.000129391	0.00824316	25.1601	1	CpG	Hyper	-25.1601
XR_003030747	LOC112442578	uncharacterized LOC112442578	112442578	chr19	59370358	59370358	-	3.78263e-10	1.20315e-06	33.2098	1	CpG	Hyper	-33.2098
XR_003030750	LOC112442580	uncharacterized LOC112442580	112442580	chr19	59763465	59763465	-	1.93551e-07	0.000123668	32.0929	1	CpG	Hyper	-32.0929
XR_003030787	LOC112442613	uncharacterized LOC112442613	112442613	chr19	18444278	18444278	+	2.8389e-06	0.000739654	25.1141	1	CpG	Hyper	-25.1141
XR_003030787	LOC112442613	uncharacterized LOC112442613	112442613	chr19	18444328	18444328	-	2.48225e-06	0.000682004	41.8627	1	CpG	Hyper	-41.8627
XR_003030826	LOC112442628	uncharacterized LOC112442628	112442628	chr19	25427414	25427414	-	8.18262e-06	0.00146395	29.9528	1	CpG	Hyper	-29.9528
XR_003030826	LOC112442628	uncharacterized LOC112442628	112442628	chr19	25427465	25427465	-	3.18664e-06	0.000794997	36.9652	1	CpG	Hyper	-36.9652
XR_003030852	LOC112442637	uncharacterized LOC112442637	112442637	chr19	28808417	28808417	-	8.37155e-07	0.000332137	34.0496	1	CpG	Hyper	-34.0496
XR_003030899	LOC112442659	uncharacterized LOC112442659	112442659	chr2	59716659	59716659	+	0.000119444	0.00787342	29.1667	1	CpG	Hyper	-29.1667
XR_003030954	CCDC57	coiled-coil domain containing 57	518878	chr19	50656826	50656826	+	2.37417e-07	0.000142282	26.1538	1	CpG	Hyper	-26.1538
XR_003030954	CCDC57	coiled-coil domain containing 57	518878	chr19	50656891	50656891	+	7.8836e-15	1.14511e-10	51.1811	1	CpG	Hyper	-51.1811
XR_003030964	LOC101902772	uncharacterized LOC101902772	101902772	chr19	51645278	51645278	+	0.000135502	0.00846416	26.5152	1	CpG	Hyper	-26.5152
XR_003030964	LOC101902772	uncharacterized LOC101902772	101902772	chr19	51645300	51645300	+	1.04847e-05	0.00172603	30.2888	1	CpG	Hyper	-30.2888
XR_003030964	LOC101902772	uncharacterized LOC101902772	101902772	chr19	51645328	51645328	+	2.36947e-09	5.02441e-06	40.2869	1	CpG	Hyper	-40.2869
XR_003030964	LOC101902772	uncharacterized LOC101902772	101902772	chr19	51645345	51645345	+	9.05617e-05	0.00666028	27.1397	1	CpG	Hyper	-27.1397
XR_003030964	LOC101902772	uncharacterized LOC101902772	101902772	chr19	51645356	51645356	+	1.66613e-09	3.85162e-06	39.8286	1	CpG	Hyper	-39.8286
XR_003030978	LOC112442705	uncharacterized LOC112442705	112442705	chr19	54015151	54015151	+	2.14324e-05	0.00272443	25.7988	1	CpG	Hyper	-25.7988
XR_003030983	LOC112442708	translation initiation factor IF-2	112442708	chr19	54611268	54611268	-	1.02019e-05	0.00169193	28.6922	1	CpG	Hyper	-28.6922
XR_003030983	LOC112442708	translation initiation factor IF-2	112442708	chr19	54611344	54611344	-	1.86973e-08	2.33856e-05	38.2633	1	CpG	Hyper	-38.2633
XR_003030983	LOC112442708	translation initiation factor IF-2	112442708	chr19	54611364	54611364	-	5.9481e-05	0.00516117	26.8293	1	CpG	Hyper	-26.8293
XR_003031012	LOC112442730	uncharacterized LOC112442730	112442730	chr19	57875090	57875090	-	2.76486e-07	0.000157081	30.7692	1	CpG	Hyper	-30.7692
XR_003031012	LOC112442730	uncharacterized LOC112442730	112442730	chr19	57941078	57941078	-	1.66279e-06	0.000529388	34.0652	1	CpG	Hyper	-34.0652
XR_003031040	LOC112442743	uncharacterized LOC112442743	112442743	chr19	62793980	62793980	-	9.88884e-05	0.00702845	27.415	1	CpG	Hyper	-27.415
XR_003031041	LOC112442743	uncharacterized LOC112442743	112442743	chr19	62818711	62818711	+	0.000165434	0.00953156	28.5908	1	CpG	Hyper	-28.5908
XR_003031042	LOC112442744	uncharacterized LOC112442744	112442744	chr19	63386857	63386857	-	3.11733e-10	1.02135e-06	33.3333	1	CpG	Hyper	-33.3333
XR_003031061	LOC112442766	U6 spliceosomal RNA	112442766	chr19	45070174	45070174	+	6.13866e-05	0.00526828	27.8479	1	CpG	Hyper	-27.8479
XR_003031075	LOC112442782	U6 spliceosomal RNA	112442782	chr19	55713387	55713387	+	7.45569e-07	0.000307222	33.1349	1	CpG	Hyper	-33.1349
XR_003031075	LOC112442782	U6 spliceosomal RNA	112442782	chr19	55713393	55713393	+	1.16671e-08	1.69329e-05	37.2992	1	CpG	Hyper	-37.2992
XR_003031075	LOC112442782	U6 spliceosomal RNA	112442782	chr19	55713446	55713446	+	1.30956e-08	1.81447e-05	37.4548	1	CpG	Hyper	-37.4548
XR_003031196	LOC112442970	uncharacterized LOC112442970	112442970	chr20	70474542	70474542	-	7.24437e-07	0.000302368	29.5278	1	CpG	Hyper	-29.5278
XR_003031196	LOC112442970	uncharacterized LOC112442970	112442970	chr20	70687485	70687485	-	0.000108704	0.00745666	26.1468	1	CpG	Hyper	-26.1468
XR_003031196	LOC112442970	uncharacterized LOC112442970	112442970	chr20	70687489	70687489	-	5.63279e-05	0.0049895	25.5509	1	CpG	Hyper	-25.5509
XR_003031211	LOC101904857	uncharacterized LOC101904857	101904857	chr20	7325141	7325141	-	1.16515e-05	0.00184895	28.7973	1	CpG	Hyper	-28.7973
XR_003031301	LOC112443024	uncharacterized LOC112443024	112443024	chr20	71369526	71369526	+	1.4422e-06	0.000483239	26.3566	1	CpG	Hyper	-26.3566
XR_003031330	LOC112443055	U6 spliceosomal RNA	112443055	chr20	70240888	70240888	-	8.38518e-06	0.00148775	29.1458	1	CpG	Hyper	-29.1458
XR_003031344	LOC112443072	U6 spliceosomal RNA	112443072	chr20	58271448	58271448	-	3.39958e-06	0.000829449	32.494	1	CpG	Hyper	-32.494
XR_003031416	LOC530472	relaxin-3 receptor 1	530472	chr21	30227720	30227720	+	6.88392e-05	0.00563381	26.798	1	CpG	Hyper	-26.798
XR_003031446	LOC112443156	uncharacterized LOC112443156	112443156	chr21	44285343	44285343	+	6.62756e-06	0.00128613	25.8889	1	CpG	Hyper	-25.8889
XR_003031465	LOC112443164	uncharacterized LOC112443164	112443164	chr21	61893546	61893546	-	9.99641e-05	0.00706916	27.6339	1	CpG	Hyper	-27.6339
XR_003031466	LOC112443165	uncharacterized LOC112443165	112443165	chr21	61472477	61472477	-	3.47606e-06	0.000842915	34.5238	1	CpG	Hyper	-34.5238
XR_003031474	LOC112443170	uncharacterized LOC112443170	112443170	chr21	65519323	65519323	-	7.43787e-05	0.00590044	27.1667	1	CpG	Hyper	-27.1667
XR_003031491	LOC112443178	uncharacterized LOC112443178	112443178	chr21	68176934	68176934	-	4.2017e-05	0.00416181	29.037	1	CpG	Hyper	-29.037
XR_003031491	LOC112443178	uncharacterized LOC112443178	112443178	chr21	68182925	68182925	-	0.000103301	0.00722078	29.8668	1	CpG	Hyper	-29.8668
XR_003031491	LOC112443178	uncharacterized LOC112443178	112443178	chr21	68182970	68182970	-	0.000114088	0.00766347	29.6115	1	CpG	Hyper	-29.6115
XR_003031491	LOC112443178	uncharacterized LOC112443178	112443178	chr21	68186133	68186133	-	2.24776e-05	0.00280604	27.0115	1	CpG	Hyper	-27.0115
XR_003031495	LOC112443179	uncharacterized LOC112443179	112443179	chr21	68823174	68823174	+	2.5372e-05	0.00301337	25.0548	1	CpG	Hyper	-25.0548
XR_003031500	TEX22	testis expressed 22	100299645	chr21	69672638	69672638	-	0.000137458	0.00852934	25.9722	1	CpG	Hyper	-25.9722
XR_003031500	TEX22	testis expressed 22	100299645	chr21	69672649	69672649	-	0.000128496	0.00820648	27.9092	1	CpG	Hyper	-27.9092
XR_003031500	TEX22	testis expressed 22	100299645	chr21	69673829	69673829	-	1.60164e-05	0.00226747	29.2153	1	CpG	Hyper	-29.2153
XR_003031533	LOC112443213	uncharacterized LOC112443213	112443213	chr2	121691621	121691621	-	2.07052e-06	0.000607572	30	1	CpG	Hyper	-30
XR_003031533	LOC112443213	uncharacterized LOC112443213	112443213	chr2	121708387	121708387	+	0.000152208	0.00907209	29.359	1	CpG	Hyper	-29.359
XR_003031544	LOC101907771	uncharacterized LOC101907771	101907771	chr21	66430729	66430729	+	2.78924e-05	0.00319893	33.9286	1	CpG	Hyper	-33.9286
XR_003031544	LOC101907771	uncharacterized LOC101907771	101907771	chr21	66430754	66430754	+	3.29367e-05	0.00355841	33.2512	1	CpG	Hyper	-33.2512
XR_003031593	LOC112443244	uncharacterized LOC112443244	112443244	chr21	23581826	23581826	-	3.97247e-07	0.000203191	32.3529	1	CpG	Hyper	-32.3529
XR_003031789	PLXNA1	plexin A1	531240	chr22	60289762	60289762	-	3.11159e-07	0.000170768	32.6531	1	CpG	Hyper	-32.6531
XR_003031792	LOC112443430	uncharacterized LOC112443430	112443430	chr22	59975266	59975266	-	6.53538e-05	0.00546459	29.3923	1	CpG	Hyper	-29.3923
XR_003031833	LOC112443462	uncharacterized LOC112443462	112443462	chr22	14974097	14974097	+	1.66763e-07	0.000111454	29.7805	1	CpG	Hyper	-29.7805
XR_003031885	LOC112443494	uncharacterized LOC112443494	112443494	chr22	29402600	29402600	+	7.00594e-05	0.00569358	29.0473	1	CpG	Hyper	-29.0473
XR_003031900	LOC112443507	uncharacterized LOC112443507	112443507	chr22	58757725	58757725	+	2.11285e-05	0.00269958	27.5072	1	CpG	Hyper	-27.5072
XR_003031902	LOC104975610	uncharacterized LOC104975610	104975610	chr22	59179597	59179597	+	6.61428e-05	0.00549938	28.4615	1	CpG	Hyper	-28.4615
XR_003031915	LOC101903207	uncharacterized LOC101903207	101903207	chr22	28946255	28946255	-	2.55671e-05	0.00302706	26.9617	1	CpG	Hyper	-26.9617
XR_003031922	LOC112443516	uncharacterized LOC112443516	112443516	chr2	135966430	135966430	+	0.000178582	0.0099481	27.3485	1	CpG	Hyper	-27.3485
XR_003031939	LOC112443525	uncharacterized LOC112443525	112443525	chr22	50606880	50606880	+	0.00011494	0.0076943	25.4589	1	CpG	Hyper	-25.4589
XR_003032129	LOC112443717	uncharacterized LOC112443717	112443717	chr23	49095305	49095305	-	1.1178e-06	0.000406783	38.0025	1	CpG	Hyper	-38.0025
XR_003032129	LOC112443717	uncharacterized LOC112443717	112443717	chr23	49095346	49095346	-	2.71292e-06	0.000720645	37.0794	1	CpG	Hyper	-37.0794
XR_003032129	LOC112443717	uncharacterized LOC112443717	112443717	chr23	49102356	49102356	-	9.4482e-06	0.00160825	30.0951	1	CpG	Hyper	-30.0951
XR_003032129	LOC112443717	uncharacterized LOC112443717	112443717	chr23	49095294	49095294	-	2.67442e-07	0.000154987	40.4662	1	CpG	Hyper	-40.4662
XR_003032146	LOC101907682	uncharacterized LOC101907682	101907682	chr23	42228523	42228523	-	0.000147313	0.00889555	30.7801	1	CpG	Hyper	-30.7801
XR_003032146	LOC101907682	uncharacterized LOC101907682	101907682	chr23	42235876	42235876	+	2.73549e-05	0.00317109	28.6774	1	CpG	Hyper	-28.6774
XR_003032149	LOC112443736	uncharacterized LOC112443736	112443736	chr23	50912893	50912893	+	0.000120031	0.00789737	25.0258	1	CpG	Hyper	-25.0258
XR_003032179	LOC112443776	uncharacterized LOC112443776	112443776	chr23	50128420	50128420	-	3.34507e-05	0.00359511	28.8235	1	CpG	Hyper	-28.8235
XR_003032179	LOC112443776	uncharacterized LOC112443776	112443776	chr23	50128386	50128386	-	9.88495e-08	7.79547e-05	37.2248	1	CpG	Hyper	-37.2248
XR_003032198	LOC112443802	uncharacterized LOC112443802	112443802	chr23	48425822	48425822	+	4.48602e-05	0.0043373	31.9444	1	CpG	Hyper	-31.9444
XR_003032218	LOC104969959	uncharacterized LOC104969959	104969959	chr23	51874626	51874626	-	5.67333e-08	5.22663e-05	32.6126	1	CpG	Hyper	-32.6126
XR_003032219	LOC112443824	uncharacterized LOC112443824	112443824	chr23	8141023	8141023	+	1.74351e-06	0.000542095	25.0734	1	CpG	Hyper	-25.0734
XR_003032219	LOC112443824	uncharacterized LOC112443824	112443824	chr23	8141082	8141082	+	1.16838e-06	0.000420247	29.266	1	CpG	Hyper	-29.266
XR_003032224	LOC112443832	uncharacterized LOC112443832	112443832	chr23	51029284	51029284	+	1.78211e-05	0.00243542	35.1549	1	CpG	Hyper	-35.1549
XR_003032231	LOC112443837	uncharacterized LOC112443837	112443837	chr23	44749215	44749215	+	7.23012e-06	0.00135978	37.623	1	CpG	Hyper	-37.623
XR_003032246	LOC112443842	uncharacterized LOC112443842	112443842	chr23	48491582	48491582	+	8.66247e-05	0.00647302	26.6251	1	CpG	Hyper	-26.6251
XR_003032290	LOC112443881	uncharacterized LOC112443881	112443881	chr23	48522074	48522074	-	4.79665e-08	4.60899e-05	26.4396	1	CpG	Hyper	-26.4396
XR_003032406	LOC104975814	uncharacterized LOC104975814	104975814	chr24	61327911	61327911	-	1.20123e-06	0.00042765	32.7266	1	CpG	Hyper	-32.7266
XR_003032419	LOC104975738	uncharacterized LOC104975738	104975738	chr24	19503554	19503554	-	6.37363e-05	0.00538462	25.9197	1	CpG	Hyper	-25.9197
XR_003032454	LOC112444205	uncharacterized LOC112444205	112444205	chr24	5895552	5895552	+	1.31093e-06	0.00045286	37.4677	1	CpG	Hyper	-37.4677
XR_003032485	LOC112444231	U6 spliceosomal RNA	112444231	chr24	48373685	48373685	+	9.02001e-05	0.00664111	25.0885	1	CpG	Hyper	-25.0885
XR_003032485	LOC112444231	U6 spliceosomal RNA	112444231	chr24	48373710	48373710	+	2.55398e-08	2.86465e-05	29.7521	1	CpG	Hyper	-29.7521
XR_003032564	LOC112444282	uncharacterized LOC112444282	112444282	chr25	35840045	35840045	+	2.18654e-05	0.00276094	31.7814	1	CpG	Hyper	-31.7814
XR_003032619	LOC112444308	uncharacterized LOC112444308	112444308	chr25	29800132	29800132	-	1.06927e-07	8.15701e-05	38.6792	1	CpG	Hyper	-38.6792
XR_003032619	LOC112444308	uncharacterized LOC112444308	112444308	chr25	29800157	29800157	-	1.1481e-06	0.000414835	35.7876	1	CpG	Hyper	-35.7876
XR_003032619	LOC112444308	uncharacterized LOC112444308	112444308	chr25	29800172	29800172	-	5.56274e-05	0.00495601	31.0172	1	CpG	Hyper	-31.0172
XR_003032640	LOC107131849	uncharacterized LOC107131849	107131849	chr25	39455463	39455463	+	2.79554e-05	0.00320431	33.2331	1	CpG	Hyper	-33.2331
XR_003032641	LOC112444323	uncharacterized LOC112444323	112444323	chr25	39689513	39689513	+	1.56798e-07	0.00010676	34.5478	1	CpG	Hyper	-34.5478
XR_003032641	LOC112444323	uncharacterized LOC112444323	112444323	chr25	39927008	39927008	+	1.97211e-09	4.4305e-06	34.8052	1	CpG	Hyper	-34.8052
XR_003032650	LOC112444326	uncharacterized LOC112444326	112444326	chr25	2486076	2486076	-	4.74641e-06	0.00103908	25.2101	1	CpG	Hyper	-25.2101
XR_003032669	LOC112444339	uncharacterized LOC112444339	112444339	chr25	40630163	40630163	-	5.01758e-08	4.76341e-05	31.4607	1	CpG	Hyper	-31.4607
XR_003032669	LOC112444339	uncharacterized LOC112444339	112444339	chr25	40630175	40630175	-	1.75208e-05	0.00240467	27.972	1	CpG	Hyper	-27.972
XR_003032670	LOC112444340	uncharacterized LOC112444340	112444340	chr25	40590954	40590954	+	7.87297e-06	0.00143215	31.7345	1	CpG	Hyper	-31.7345
XR_003032703	LOC112444373	U6 spliceosomal RNA	112444373	chr25	19826655	19826655	+	5.44181e-05	0.00488981	29.6296	1	CpG	Hyper	-29.6296
XR_003032707	LOC112444378	U6 spliceosomal RNA	112444378	chr25	5465732	5465732	+	9.78243e-05	0.00698186	28.1261	1	CpG	Hyper	-28.1261
XR_003032707	LOC112444378	U6 spliceosomal RNA	112444378	chr25	5465740	5465740	+	4.29529e-06	0.000970243	33.5442	1	CpG	Hyper	-33.5442
XR_003032738	LOC112444460	uncharacterized LOC112444460	112444460	chr26	51788911	51788911	+	7.83598e-05	0.00609259	31.2063	1	CpG	Hyper	-31.2063
XR_003032765	LOC112444478	uncharacterized LOC112444478	112444478	chr26	2565394	2565394	-	5.37076e-07	0.000249239	38.7016	1	CpG	Hyper	-38.7016
XR_003032816	LOC112444498	uncharacterized LOC112444498	112444498	chr26	39439798	39439798	+	2.34429e-05	0.00287192	25.0866	1	CpG	Hyper	-25.0866
XR_003032817	LOC112444499	uncharacterized LOC112444499	112444499	chr26	51514593	51514593	+	7.79141e-05	0.00607431	33.8803	1	CpG	Hyper	-33.8803
XR_003032832	LOC112444503	uncharacterized LOC112444503	112444503	chr26	50883362	50883362	-	1.7946e-05	0.00244531	29.0323	1	CpG	Hyper	-29.0323
XR_003032834	LOC112444505	uncharacterized LOC112444505	112444505	chr26	51045140	51045140	+	3.03737e-05	0.00338632	31.5925	1	CpG	Hyper	-31.5925
XR_003032836	LOC112444507	uncharacterized LOC112444507	112444507	chr26	50913938	50913938	+	2.81783e-05	0.00322535	28.7835	1	CpG	Hyper	-28.7835
XR_003032839	LOC112444509	uncharacterized LOC112444509	112444509	chr26	44234604	44234604	+	3.30474e-05	0.00356849	29.6296	1	CpG	Hyper	-29.6296
XR_003032839	LOC112444509	uncharacterized LOC112444509	112444509	chr26	44255346	44255346	-	2.48853e-07	0.000147037	30.9233	1	CpG	Hyper	-30.9233
XR_003032904	LOC112444548	U6 spliceosomal RNA	112444548	chr26	43207559	43207559	-	1.22618e-06	0.000433618	27.8975	1	CpG	Hyper	-27.8975
XR_003032925	LOC112444581	uncharacterized LOC112444581	112444581	chr27	847378	847378	+	1.40639e-08	1.90324e-05	26.4151	1	CpG	Hyper	-26.4151
XR_003032925	LOC112444581	uncharacterized LOC112444581	112444581	chr27	978759	978759	+	1.01613e-05	0.00168713	28.1069	1	CpG	Hyper	-28.1069
XR_003032941	SH2D4A	SH2 domain containing 4A	506242	chr27	38289588	38289588	+	1.81747e-06	0.000555774	27.5843	1	CpG	Hyper	-27.5843
XR_003032941	SH2D4A	SH2 domain containing 4A	506242	chr27	38289623	38289623	+	4.97461e-06	0.00106966	29.5604	1	CpG	Hyper	-29.5604
XR_003032970	LOC112444605	uncharacterized LOC112444605	112444605	chr27	32879569	32879569	+	7.8811e-07	0.000318058	36.8381	1	CpG	Hyper	-36.8381
XR_003032970	LOC112444605	uncharacterized LOC112444605	112444605	chr27	32879580	32879580	+	8.96701e-07	0.000348413	40.2439	1	CpG	Hyper	-40.2439
XR_003032977	LOC112444615	uncharacterized LOC112444615	112444615	chr27	42835483	42835483	+	0.000165968	0.00954759	28.3314	1	CpG	Hyper	-28.3314
XR_003032987	LOC112444625	uncharacterized LOC112444625	112444625	chr27	18367398	18367398	-	0.000150815	0.00902238	27.3548	1	CpG	Hyper	-27.3548
XR_003033001	LOC112444638	uncharacterized LOC112444638	112444638	chr27	6313314	6313314	+	2.47054e-06	0.000680431	31.3643	1	CpG	Hyper	-31.3643
XR_003033030	LOC112444661	U6 spliceosomal RNA	112444661	chr27	45163730	45163730	+	2.25027e-05	0.00280615	30.3284	1	CpG	Hyper	-30.3284
XR_003033030	LOC112444661	U6 spliceosomal RNA	112444661	chr27	45163893	45163893	+	2.29465e-05	0.00283744	26.8439	1	CpG	Hyper	-26.8439
XR_003033127	LOC112444769	uncharacterized LOC112444769	112444769	chr28	34420924	34420924	-	3.71839e-05	0.00384326	31.9079	1	CpG	Hyper	-31.9079
XR_003033129	LOC112444770	uncharacterized LOC112444770	112444770	chr28	34598427	34598427	+	3.20791e-05	0.00349855	26.0963	1	CpG	Hyper	-26.0963
XR_003033219	LOC112444850	uncharacterized LOC112444850	112444850	chr29	43914264	43914264	-	1.68197e-06	0.000532652	35.602	1	CpG	Hyper	-35.602
XR_003033229	LOC104976279	uncharacterized LOC104976279	104976279	chr29	42762309	42762309	-	1.51696e-05	0.00218956	26.4104	1	CpG	Hyper	-26.4104
XR_003033264	LOC112444874	uncharacterized LOC112444874	112444874	chr29	15963400	15963400	-	1.21226e-05	0.00189195	32.3107	1	CpG	Hyper	-32.3107
XR_003033270	LOC112444879	uncharacterized LOC112444879	112444879	chr29	47728533	47728533	-	1.64302e-06	0.000527022	32.417	1	CpG	Hyper	-32.417
XR_003033319	LOC101902537	uncharacterized LOC101902537	101902537	chr29	49451411	49451411	-	1.32073e-05	0.00199521	25.1103	1	CpG	Hyper	-25.1103
XR_003033343	LOC112444931	uncharacterized LOC112444931	112444931	chr29	26250992	26250992	-	0.000124351	0.00806294	33.8286	1	CpG	Hyper	-33.8286
XR_003033595	LOC112445226	U6 spliceosomal RNA	112445226	chrX	135328673	135328673	+	1.5623e-05	0.00223318	35.8505	1	CpG	Hyper	-35.8505
XR_003033901	LOC104971869	uncharacterized LOC104971869	104971869	chr3	116134942	116134942	+	1.08301e-08	1.59167e-05	41.2879	1	CpG	Hyper	-41.2879
XR_003033901	LOC104971869	uncharacterized LOC104971869	104971869	chr3	116134975	116134975	+	3.47231e-05	0.00368776	29.3757	1	CpG	Hyper	-29.3757
XR_003033901	LOC104971869	uncharacterized LOC104971869	104971869	chr3	116135030	116135030	+	7.95385e-05	0.00614531	30.5674	1	CpG	Hyper	-30.5674
XR_003033959	LOC104971508	uncharacterized LOC104971508	104971508	chr3	18414719	18414719	-	9.91849e-06	0.00166137	26.8916	1	CpG	Hyper	-26.8916
XR_003034111	LOC112446040	uncharacterized LOC112446040	112446040	chr3	116740355	116740355	+	1.18196e-11	6.86732e-08	41.1765	1	CpG	Hyper	-41.1765
XR_003034115	LOC101907383	uncharacterized LOC101907383	101907383	chr3	118413547	118413547	-	2.25047e-05	0.00280615	29.8421	1	CpG	Hyper	-29.8421
XR_003034117	LOC101907483	uncharacterized LOC101907483	101907483	chr3	118557585	118557585	-	6.26435e-05	0.00533673	27.5964	1	CpG	Hyper	-27.5964
XR_003034121	LOC112446046	uncharacterized LOC112446046	112446046	chr3	119520220	119520220	-	0.000144584	0.0087859	28.6819	1	CpG	Hyper	-28.6819
XR_003034211	LOC112446143	U1 spliceosomal RNA	112446143	chr3	21117951	21117951	-	2.712e-10	9.02117e-07	28.0075	1	CpG	Hyper	-28.0075
XR_003034270	LOC112446346	uncharacterized LOC112446346	112446346	chr4	117546424	117546424	-	6.3236e-06	0.00124763	40.8889	1	CpG	Hyper	-40.8889
XR_003034389	LOC112446405	uncharacterized LOC112446405	112446405	chr4	76394236	76394236	+	6.28395e-05	0.00534768	30.4116	1	CpG	Hyper	-30.4116
XR_003034389	LOC112446405	uncharacterized LOC112446405	112446405	chr4	76394243	76394243	+	2.48468e-05	0.00297562	32.2413	1	CpG	Hyper	-32.2413
XR_003034389	LOC112446405	uncharacterized LOC112446405	112446405	chr4	76451541	76451541	-	3.56553e-05	0.00374564	32.3304	1	CpG	Hyper	-32.3304
XR_003034470	LOC112446459	uncharacterized LOC112446459	112446459	chr4	117065747	117065747	-	2.18987e-05	0.00276435	31.9811	1	CpG	Hyper	-31.9811
XR_003034470	LOC112446459	uncharacterized LOC112446459	112446459	chr4	117065759	117065759	-	2.3601e-05	0.00288318	32.5541	1	CpG	Hyper	-32.5541
XR_003034476	LOC112446463	uncharacterized LOC112446463	112446463	chr4	118362851	118362851	-	5.22181e-05	0.00475835	25.672	1	CpG	Hyper	-25.672
XR_003034476	LOC112446463	uncharacterized LOC112446463	112446463	chr4	118362866	118362866	-	2.55491e-05	0.00302633	30.8336	1	CpG	Hyper	-30.8336
XR_003034476	LOC112446463	uncharacterized LOC112446463	112446463	chr4	118362889	118362889	-	3.52275e-07	0.000186975	28.5714	1	CpG	Hyper	-28.5714
XR_003034478	LOC101907306	uncharacterized LOC101907306	101907306	chr4	118735063	118735063	-	5.80611e-05	0.00508656	26.7031	1	CpG	Hyper	-26.7031
XR_003034567	BID	BH3 interacting domain death agonist	510373	chr5	109153246	109153246	-	6.91269e-08	6.05102e-05	34.4444	1	CpG	Hyper	-34.4444
XR_003034630	LOC112446629	uncharacterized LOC112446629	112446629	chr5	110665378	110665378	+	1.12184e-07	8.47377e-05	37.7395	1	CpG	Hyper	-37.7395
XR_003034630	LOC112446629	uncharacterized LOC112446629	112446629	chr5	110665398	110665398	+	4.71566e-05	0.00446617	27.3973	1	CpG	Hyper	-27.3973
XR_003034630	LOC112446629	uncharacterized LOC112446629	112446629	chr5	110665408	110665408	+	2.16152e-07	0.000133225	34.8183	1	CpG	Hyper	-34.8183
XR_003034631	LOC112446631	uncharacterized LOC112446631	112446631	chr5	116014555	116014555	-	6.15921e-07	0.000272342	28.5588	1	CpG	Hyper	-28.5588
XR_003034632	LOC112446632	uncharacterized LOC112446632	112446632	chr5	118786474	118786474	-	6.34728e-07	0.00027674	30.4075	1	CpG	Hyper	-30.4075
XR_003034632	LOC112446632	uncharacterized LOC112446632	112446632	chr5	118826280	118826280	+	1.43838e-05	0.00211358	32.1429	1	CpG	Hyper	-32.1429
XR_003034632	LOC112446632	uncharacterized LOC112446632	112446632	chr5	118827046	118827046	+	4.66423e-06	0.0010265	32.8381	1	CpG	Hyper	-32.8381
XR_003034632	LOC112446632	uncharacterized LOC112446632	112446632	chr5	118920582	118920582	+	3.36165e-06	0.000823776	26.2626	1	CpG	Hyper	-26.2626
XR_003034849	LOC112446761	uncharacterized LOC112446761	112446761	chr5	104277919	104277919	+	5.71301e-05	0.00503691	26.1732	1	CpG	Hyper	-26.1732
XR_003034898	LOC112446786	uncharacterized LOC112446786	112446786	chr5	116990952	116990952	-	4.07748e-07	0.000205767	39.4737	1	CpG	Hyper	-39.4737
XR_003034899	LOC107132532	uncharacterized LOC107132532	107132532	chr5	117064396	117064396	-	0.000134881	0.00844108	29.5918	1	CpG	Hyper	-29.5918
XR_003034899	LOC107132532	uncharacterized LOC107132532	107132532	chr5	117138519	117138519	+	4.01565e-06	0.000927073	30.3213	1	CpG	Hyper	-30.3213
XR_003034899	LOC107132532	uncharacterized LOC107132532	107132532	chr5	117163532	117163532	-	2.72736e-05	0.00316293	26.5289	1	CpG	Hyper	-26.5289
XR_003034901	LOC112446787	uncharacterized LOC112446787	112446787	chr5	117699873	117699873	-	0.000102392	0.0071762	29.676	1	CpG	Hyper	-29.676
XR_003034901	LOC112446787	uncharacterized LOC112446787	112446787	chr5	117903804	117903804	+	2.04421e-06	0.000602234	26.1058	1	CpG	Hyper	-26.1058
XR_003034901	LOC112446787	uncharacterized LOC112446787	112446787	chr5	117903861	117903861	+	1.27564e-08	1.79024e-05	33.1375	1	CpG	Hyper	-33.1375
XR_003034901	LOC112446787	uncharacterized LOC112446787	112446787	chr5	117903870	117903870	+	4.19826e-07	0.000209676	28.5465	1	CpG	Hyper	-28.5465
XR_003034904	LOC104972417	uncharacterized LOC104972417	104972417	chr5	118646075	118646075	+	5.58334e-11	2.70332e-07	38.6113	1	CpG	Hyper	-38.6113
XR_003034904	LOC104972417	uncharacterized LOC104972417	104972417	chr5	118702792	118702792	-	0.000136105	0.0084836	34.5917	1	CpG	Hyper	-34.5917
XR_003034925	LOC531175	palmitoyltransferase ZDHHC3	531175	chr5	119089174	119089174	+	0.000159078	0.00930525	26.2547	1	CpG	Hyper	-26.2547
XR_003034925	LOC531175	palmitoyltransferase ZDHHC3	531175	chr5	119160031	119160031	+	1.76719e-06	0.000545399	26.9231	1	CpG	Hyper	-26.9231
XR_003034925	LOC531175	palmitoyltransferase ZDHHC3	531175	chr5	119160039	119160039	+	8.2241e-05	0.00627127	26.1284	1	CpG	Hyper	-26.1284
XR_003035033	LOC104971054	uncharacterized LOC104971054	104971054	chr1	156627582	156627582	+	1.76414e-06	0.00054488	33.2706	1	CpG	Hyper	-33.2706
XR_003035103	LOC112447054	uncharacterized LOC112447054	112447054	chr6	40933880	40933880	+	9.85161e-16	1.71717e-11	46.357	1	CpG	Hyper	-46.357
XR_003035153	LOC112447080	uncharacterized LOC112447080	112447080	chr6	69449690	69449690	+	4.31786e-05	0.00423246	28.08	1	CpG	Hyper	-28.08
XR_003035246	LOC112447138	uncharacterized LOC112447138	112447138	chr1	3439910	3439910	+	5.45454e-06	0.00113577	42.2292	1	CpG	Hyper	-42.2292
XR_003035246	LOC112447138	uncharacterized LOC112447138	112447138	chr1	3439949	3439949	+	5.43731e-05	0.00488778	35.5155	1	CpG	Hyper	-35.5155
XR_003035248	LOC112447140	uncharacterized LOC112447140	112447140	chr6	116037066	116037066	-	7.59452e-09	1.21001e-05	45.5749	1	CpG	Hyper	-45.5749
XR_003035261	LOC112447151	uncharacterized LOC112447151	112447151	chr6	42705640	42705640	-	1.00561e-07	7.87428e-05	29.0909	1	CpG	Hyper	-29.0909
XR_003035261	LOC112447151	uncharacterized LOC112447151	112447151	chr6	42705722	42705722	-	2.91771e-09	5.94119e-06	45.1935	1	CpG	Hyper	-45.1935
XR_003035284	LOC112447171	uncharacterized LOC112447171	112447171	chr6	115099015	115099015	-	2.59943e-06	0.000703337	27.8689	1	CpG	Hyper	-27.8689
XR_003035318	LOC112447216	U6 spliceosomal RNA	112447216	chr6	103565338	103565338	+	6.2751e-06	0.0012401	28.8515	1	CpG	Hyper	-28.8515
XR_003035467	LOC112447340	uncharacterized LOC112447340	112447340	chr7	12314482	12314482	-	8.34746e-05	0.00633761	25.0474	1	CpG	Hyper	-25.0474
XR_003035646	LOC112447446	uncharacterized LOC112447446	112447446	chr7	57275204	57275204	+	5.15592e-06	0.00109544	30.2706	1	CpG	Hyper	-30.2706
XR_003035729	LOC112447501	uncharacterized LOC112447501	112447501	chr7	109216904	109216904	+	0.000117245	0.00778737	30.478	1	CpG	Hyper	-30.478
XR_003035817	LOC112447625	U6atac minor spliceosomal RNA	112447625	chr7	6767874	6767874	-	3.3541e-05	0.00360171	26.4706	1	CpG	Hyper	-26.4706
XR_003035817	LOC112447625	U6atac minor spliceosomal RNA	112447625	chr7	6767891	6767891	-	5.15659e-05	0.00472014	29.0909	1	CpG	Hyper	-29.0909
XR_003035946	LOC101904130	uncharacterized LOC101904130	101904130	chr8	1767905	1767905	+	1.61323e-05	0.00228	27.4457	1	CpG	Hyper	-27.4457
XR_003036017	LOC101904827	uncharacterized LOC101904827	101904827	chr8	34902977	34902977	-	7.00884e-05	0.0056938	28.2732	1	CpG	Hyper	-28.2732
XR_003036134	LOC112447849	uncharacterized LOC112447849	112447849	chr8	106522011	106522011	-	2.84122e-06	0.000740039	33.081	1	CpG	Hyper	-33.081
XR_003036139	LOC112447851	uncharacterized LOC112447851	112447851	chr8	111057254	111057254	+	2.59424e-05	0.0030586	29.1498	1	CpG	Hyper	-29.1498
XR_003036140	LOC112447852	uncharacterized LOC112447852	112447852	chr8	111262905	111262905	+	7.34946e-05	0.00586339	30.0388	1	CpG	Hyper	-30.0388
XR_003036143	LOC112447855	uncharacterized LOC112447855	112447855	chr8	112038687	112038687	-	3.08311e-05	0.00341586	30.8832	1	CpG	Hyper	-30.8832
XR_003036152	LOC112447869	uncharacterized LOC112447869	112447869	chr8	5010749	5010749	-	6.24041e-05	0.00532414	29.6748	1	CpG	Hyper	-29.6748
XR_003036152	LOC112447869	uncharacterized LOC112447869	112447869	chr8	5010761	5010761	-	1.30114e-06	0.00045088	27.602	1	CpG	Hyper	-27.602
XR_003036164	LOC112447894	uncharacterized LOC112447894	112447894	chr8	88352271	88352271	+	9.07505e-07	0.000351357	32.6923	1	CpG	Hyper	-32.6923
XR_003036193	LOC112447929	small nucleolar RNA SNORA11	112447929	chr8	2531682	2531682	-	3.99915e-08	4.0527e-05	46.4311	1	CpG	Hyper	-46.4311
XR_003036208	LOC112447955	U6 spliceosomal RNA	112447955	chr8	98103366	98103366	+	6.11405e-07	0.00027117	26.087	1	CpG	Hyper	-26.087
XR_003036267	LOC112448010	uncharacterized LOC112448010	112448010	chr9	30891	30891	-	5.94116e-05	0.00515813	28.7164	1	CpG	Hyper	-28.7164
XR_003036271	LOC104969495	uncharacterized LOC104969495	104969495	chr9	7532543	7532543	+	2.99862e-07	0.000165716	30.8352	1	CpG	Hyper	-30.8352
XR_003036271	LOC104969495	uncharacterized LOC104969495	104969495	chr9	7979256	7979256	-	8.35033e-05	0.00633813	27.7342	1	CpG	Hyper	-27.7342
XR_003036333	LOC101902902	uncharacterized LOC101902902	101902902	chr1	146852418	146852418	-	3.30581e-08	3.4922e-05	44.521	1	CpG	Hyper	-44.521
XR_003036333	LOC101902902	uncharacterized LOC101902902	101902902	chr1	146852435	146852435	-	6.86052e-08	6.0212e-05	37.3303	1	CpG	Hyper	-37.3303
XR_003036333	LOC101902902	uncharacterized LOC101902902	101902902	chr1	146852483	146852483	-	6.57422e-07	0.000283641	40.4139	1	CpG	Hyper	-40.4139
XR_003036391	LOC112448054	uncharacterized LOC112448054	112448054	chr9	58823341	58823341	-	1.07015e-09	2.7191e-06	34.0909	1	CpG	Hyper	-34.0909
XR_003036495	LOC101907681	uncharacterized LOC101907681	101907681	chr9	102870374	102870374	+	7.74368e-05	0.00605054	31.3725	1	CpG	Hyper	-31.3725
XR_003036495	LOC101907681	uncharacterized LOC101907681	101907681	chr9	102870412	102870412	+	0.000142604	0.00870965	29.7134	1	CpG	Hyper	-29.7134
XR_003036498	LOC112448099	uncharacterized LOC112448099	112448099	chr9	103781852	103781852	-	5.73266e-05	0.00504723	26.6446	1	CpG	Hyper	-26.6446
XR_003036530	LOC101907539	uncharacterized LOC101907539	101907539	chr1	153018536	153018536	-	7.68832e-08	6.54345e-05	36.5385	1	CpG	Hyper	-36.5385
XR_003036530	LOC101907539	uncharacterized LOC101907539	101907539	chr1	153018588	153018588	-	8.22256e-05	0.00627064	26.2174	1	CpG	Hyper	-26.2174
XR_003036546	LOC112448148	uncharacterized LOC112448148	112448148	chr9	102212025	102212025	-	4.4717e-06	0.00099646	37.8446	1	CpG	Hyper	-37.8446
XR_003036546	LOC112448148	uncharacterized LOC112448148	112448148	chr9	102212027	102212027	-	0.000104736	0.0072854	31.8182	1	CpG	Hyper	-31.8182
XR_003036546	LOC112448148	uncharacterized LOC112448148	112448148	chr9	102220370	102220370	+	0.000127517	0.00816677	29.5714	1	CpG	Hyper	-29.5714
XR_003036546	LOC112448148	uncharacterized LOC112448148	112448148	chr9	102220385	102220385	+	4.37511e-05	0.00426811	31.7523	1	CpG	Hyper	-31.7523
XR_003036546	LOC112448148	uncharacterized LOC112448148	112448148	chr9	102220419	102220419	+	8.29163e-06	0.00147626	34.4012	1	CpG	Hyper	-34.4012
XR_003036546	LOC112448148	uncharacterized LOC112448148	112448148	chr9	102220424	102220424	+	7.77501e-06	0.00142026	34.2941	1	CpG	Hyper	-34.2941
XR_003036552	LOC112448160	small nucleolar RNA SNORA70	112448160	chr9	88038257	88038257	-	7.80732e-06	0.00142437	26.9749	1	CpG	Hyper	-26.9749
XR_003036654	LOC112448283	U6 spliceosomal RNA	112448283	chr1	17608039	17608039	-	4.40738e-05	0.0042879	35.1433	1	CpG	Hyper	-35.1433
XR_003036684	CLCN2	chloride voltage-gated channel 2	505569	chr1	82829820	82829820	+	9.87108e-09	1.47992e-05	27.7493	1	CpG	Hyper	-27.7493
XR_003036845	LOC112448468	uncharacterized LOC112448468	112448468	chr10	51728297	51728297	-	3.64151e-09	6.94784e-06	39.3597	1	CpG	Hyper	-39.3597
XR_003036916	LOC104973254	uncharacterized LOC104973254	104973254	chr10	88228766	88228766	-	7.30367e-07	0.000303541	33.8106	1	CpG	Hyper	-33.8106
XR_003036929	LOC112448534	uncharacterized LOC112448534	112448534	chr10	99935862	99935862	+	1.15016e-05	0.00183252	26.2782	1	CpG	Hyper	-26.2782
XR_003036929	LOC112448534	uncharacterized LOC112448534	112448534	chr10	99935864	99935864	+	3.30719e-05	0.00357054	25.0136	1	CpG	Hyper	-25.0136
XR_003036964	LOC112448568	uncharacterized LOC112448568	112448568	chr10	86514889	86514889	+	2.47049e-10	8.41044e-07	37.9805	1	CpG	Hyper	-37.9805
XR_003036968	LOC112448572	uncharacterized LOC112448572	112448572	chr10	94858638	94858638	+	1.00524e-05	0.00167639	35.2525	1	CpG	Hyper	-35.2525
XR_003036973	LOC112448589	U6 spliceosomal RNA	112448589	chr10	6292956	6292956	+	4.58604e-07	0.000223535	36.6038	1	CpG	Hyper	-36.6038
XR_003037013	LOC112448637	U5 spliceosomal RNA	112448637	chr10	12251238	12251238	+	1.56453e-05	0.00223527	26.3609	1	CpG	Hyper	-26.3609
XR_003037099	LOC101909778	uncharacterized LOC101909778	101909778	chr11	8950260	8950260	+	1.99676e-08	2.43606e-05	34.5679	1	CpG	Hyper	-34.5679
XR_003037111	LOC112448752	uncharacterized LOC112448752	112448752	chr11	13077961	13077961	+	1.65577e-09	3.83784e-06	28.2239	1	CpG	Hyper	-28.2239
XR_003037114	LOC112448755	uncharacterized LOC112448755	112448755	chr11	13800649	13800649	+	7.81271e-09	1.23127e-05	26.3184	1	CpG	Hyper	-26.3184
XR_003037204	LOC101902939	uncharacterized LOC101902939	101902939	chr11	62754544	62754544	+	2.45518e-08	2.81544e-05	32.8187	1	CpG	Hyper	-32.8187
XR_003037280	LOC112448838	uncharacterized LOC112448838	112448838	chr11	97410473	97410473	+	1.46749e-05	0.00214085	25.2174	1	CpG	Hyper	-25.2174
XR_003037312	SEC16A	SEC16 homolog A, endoplasmic reticulum export factor	519689	chr11	103935703	103935703	+	4.60803e-07	0.000224234	36.9751	1	CpG	Hyper	-36.9751
XR_003037312	SEC16A	SEC16 homolog A, endoplasmic reticulum export factor	519689	chr11	103937089	103937089	-	1.76727e-06	0.000545399	31.5278	1	CpG	Hyper	-31.5278
XR_003037319	LOC100848307	uncharacterized LOC100848307	100848307	chr11	104152372	104152372	-	2.02961e-06	0.000599379	34.2857	1	CpG	Hyper	-34.2857
XR_003037332	LOC112448864	uncharacterized LOC112448864	112448864	chr11	105522018	105522018	-	0.000173131	0.00978287	26.5957	1	CpG	Hyper	-26.5957
XR_003037363	LOC112448901	U6 spliceosomal RNA	112448901	chr11	95799584	95799584	+	1.37369e-06	0.000465835	37.7554	1	CpG	Hyper	-37.7554
XR_003037363	LOC112448901	U6 spliceosomal RNA	112448901	chr11	95813537	95813537	+	9.24961e-05	0.00674161	27.5697	1	CpG	Hyper	-27.5697
XR_003037424	LOC112448975	U6 spliceosomal RNA	112448975	chr11	96223622	96223622	-	1.52989e-06	0.000503901	32.6145	1	CpG	Hyper	-32.6145
XR_003037512	LOC112449046	uncharacterized LOC112449046	112449046	chr12	22151313	22151313	-	6.91727e-05	0.00564943	25.9824	1	CpG	Hyper	-25.9824
XR_003037533	LOC112449057	uncharacterized LOC112449057	112449057	chr12	33027323	33027323	+	5.07504e-05	0.00467693	31.5558	1	CpG	Hyper	-31.5558
XR_003037536	LOC101902228	uncharacterized LOC101902228	101902228	chr12	35206650	35206650	-	1.10808e-05	0.00178868	29.4444	1	CpG	Hyper	-29.4444
XR_003037564	LOC104973643	uncharacterized LOC104973643	104973643	chr12	72952500	72952500	-	5.77966e-06	0.00117771	29.3048	1	CpG	Hyper	-29.3048
XR_003037584	LOC112449093	uncharacterized LOC112449093	112449093	chr12	86145879	86145879	+	7.84808e-05	0.00609783	25.6081	1	CpG	Hyper	-25.6081
XR_003037612	LOC112449120	uncharacterized LOC112449120	112449120	chr12	11616604	11616604	-	5.01564e-06	0.00107533	33.3572	1	CpG	Hyper	-33.3572
XR_003037626	LOC112449131	uncharacterized LOC112449131	112449131	chr12	49888140	49888140	+	3.56763e-05	0.00374653	29.2591	1	CpG	Hyper	-29.2591
XR_003037635	LOC112449140	uncharacterized LOC112449140	112449140	chr12	80594649	80594649	-	5.69519e-05	0.00502526	30.6749	1	CpG	Hyper	-30.6749
XR_003037636	LOC112449141	uncharacterized LOC112449141	112449141	chr12	81373539	81373539	+	7.84754e-07	0.000317514	25.5319	1	CpG	Hyper	-25.5319
XR_003037640	LOC112449145	uncharacterized LOC112449145	112449145	chr12	85569416	85569416	+	2.29449e-06	0.000650727	28.876	1	CpG	Hyper	-28.876
XR_003037641	LOC112449146	uncharacterized LOC112449146	112449146	chr12	85784285	85784285	+	6.83254e-07	0.000292182	29.4372	1	CpG	Hyper	-29.4372
XR_003037641	LOC112449146	uncharacterized LOC112449146	112449146	chr12	85784292	85784292	+	2.63738e-08	2.93928e-05	29.658	1	CpG	Hyper	-29.658
XR_003037641	LOC112449146	uncharacterized LOC112449146	112449146	chr12	85784348	85784348	-	1.85508e-07	0.000120561	31.0585	1	CpG	Hyper	-31.0585
XR_003037641	LOC112449146	uncharacterized LOC112449146	112449146	chr12	85784354	85784354	-	1.40407e-08	1.90324e-05	25.4239	1	CpG	Hyper	-25.4239
XR_003037641	LOC112449146	uncharacterized LOC112449146	112449146	chr12	85784357	85784357	-	1.41426e-08	1.91094e-05	31.829	1	CpG	Hyper	-31.829
XR_003037642	LOC112449147	uncharacterized LOC112449147	112449147	chr12	85866338	85866338	-	9.28561e-05	0.00675788	25.2557	1	CpG	Hyper	-25.2557
XR_003037723	LOC101904563	uncharacterized LOC101904563	101904563	chr13	17070823	17070823	-	0.000106339	0.00735789	29.3645	1	CpG	Hyper	-29.3645
XR_003037729	LOC112449259	uncharacterized LOC112449259	112449259	chr13	18994262	18994262	+	8.88088e-06	0.00154698	35.9385	1	CpG	Hyper	-35.9385
XR_003037729	LOC112449259	uncharacterized LOC112449259	112449259	chr13	18994321	18994321	+	0.000169087	0.00965215	29.5006	1	CpG	Hyper	-29.5006
XR_003037756	LOC112449276	uncharacterized LOC112449276	112449276	chr13	33618311	33618311	+	4.01375e-06	0.000926879	28.4636	1	CpG	Hyper	-28.4636
XR_003037756	LOC112449276	uncharacterized LOC112449276	112449276	chr13	33618355	33618355	+	1.11623e-07	8.4519e-05	29.5631	1	CpG	Hyper	-29.5631
XR_003037867	LOC101906008	uncharacterized LOC101906008	101906008	chr13	61148439	61148439	-	4.81543e-05	0.00453553	29.9743	1	CpG	Hyper	-29.9743
XR_003037904	LOC101905635	uncharacterized LOC101905635	101905635	chr13	76739130	76739130	+	1.69937e-05	0.00235884	30.8475	1	CpG	Hyper	-30.8475
XR_003037908	LOC101906754	uncharacterized LOC101906754	101906754	chr13	77459373	77459373	-	5.70346e-05	0.00503052	26.1528	1	CpG	Hyper	-26.1528
XR_003037923	LOC112449352	uncharacterized LOC112449352	112449352	chr13	79254921	79254921	-	0.000154017	0.00913057	25.6491	1	CpG	Hyper	-25.6491
XR_003037923	LOC112449352	uncharacterized LOC112449352	112449352	chr13	79267622	79267622	-	1.60864e-05	0.00227584	27.1362	1	CpG	Hyper	-27.1362
XR_003037923	LOC112449352	uncharacterized LOC112449352	112449352	chr13	79276322	79276322	+	4.2194e-07	0.000210336	36.3636	1	CpG	Hyper	-36.3636
XR_003037926	LOC104973929	uncharacterized LOC104973929	104973929	chr13	81326736	81326736	+	4.19243e-07	0.000209505	38.4615	1	CpG	Hyper	-38.4615
XR_003037962	LOC112449388	uncharacterized LOC112449388	112449388	chr13	82429950	82429950	-	8.36515e-10	2.25011e-06	40.0706	1	CpG	Hyper	-40.0706
XR_003037963	LOC112449389	uncharacterized LOC112449389	112449389	chr13	82983037	82983037	+	3.74481e-05	0.00385867	38.2297	1	CpG	Hyper	-38.2297
XR_003037963	LOC112449389	uncharacterized LOC112449389	112449389	chr13	82983039	82983039	+	2.24663e-06	0.000641958	43.8651	1	CpG	Hyper	-43.8651
XR_003037963	LOC112449389	uncharacterized LOC112449389	112449389	chr13	82983045	82983045	+	2.26436e-05	0.00281769	39.7247	1	CpG	Hyper	-39.7247
XR_003037963	LOC112449389	uncharacterized LOC112449389	112449389	chr13	82983073	82983073	+	3.66282e-05	0.0038081	38.5965	1	CpG	Hyper	-38.5965
XR_003037963	LOC112449389	uncharacterized LOC112449389	112449389	chr13	82983080	82983080	+	1.34115e-05	0.00201732	40.4457	1	CpG	Hyper	-40.4457
XR_003037963	LOC112449389	uncharacterized LOC112449389	112449389	chr13	82983086	82983086	+	1.58624e-05	0.002255	39.7712	1	CpG	Hyper	-39.7712
XR_003037974	LOC112449401	small nucleolar RNA U2-19	112449401	chr13	81052548	81052548	-	6.22239e-06	0.0012336	26.6667	1	CpG	Hyper	-26.6667
XR_003037999	LOC112449430	U6 spliceosomal RNA	112449430	chr13	75441318	75441318	-	3.48157e-07	0.000185467	34.0936	1	CpG	Hyper	-34.0936
XR_003038016	LOC112449451	small nucleolar RNA SNORA70	112449451	chr13	40454402	40454402	-	1.11404e-06	0.000406065	33.3637	1	CpG	Hyper	-33.3637
XR_003038055	LOC112449507	uncharacterized LOC112449507	112449507	chr14	19789528	19789528	+	1.2783e-05	0.00195381	30.5542	1	CpG	Hyper	-30.5542
XR_003038055	LOC112449507	uncharacterized LOC112449507	112449507	chr14	19789623	19789623	+	0.000104469	0.00727674	26.0902	1	CpG	Hyper	-26.0902
XR_003038103	LOC112449534	uncharacterized LOC112449534	112449534	chr14	61902588	61902588	+	0.000156101	0.00920276	25.8604	1	CpG	Hyper	-25.8604
XR_003038155	LOC112449568	uncharacterized LOC112449568	112449568	chr14	2144683	2144683	-	5.49139e-07	0.000253203	44	1	CpG	Hyper	-44
XR_003038181	LOC112449591	uncharacterized LOC112449591	112449591	chr14	2014070	2014070	-	1.28309e-06	0.000447098	27.2727	1	CpG	Hyper	-27.2727
XR_003038181	LOC112449591	uncharacterized LOC112449591	112449591	chr14	2030735	2030735	+	5.95813e-08	5.42592e-05	35.9159	1	CpG	Hyper	-35.9159
XR_003038185	LOC112449593	uncharacterized LOC112449593	112449593	chr14	2374514	2374514	+	4.35571e-05	0.00425569	27.0793	1	CpG	Hyper	-27.0793
XR_003038192	LOC112449597	uncharacterized LOC112449597	112449597	chr14	3477000	3477000	+	0.00013579	0.00847365	27.0219	1	CpG	Hyper	-27.0219
XR_003038202	LOC112449605	uncharacterized LOC112449605	112449605	chr14	10798027	10798027	-	2.9752e-09	6.01842e-06	36.3095	1	CpG	Hyper	-36.3095
XR_003038246	LOC112449648	U6 spliceosomal RNA	112449648	chr14	4302109	4302109	+	1.06721e-06	0.000395015	28.3519	1	CpG	Hyper	-28.3519
XR_003038255	LOC112449658	U6 spliceosomal RNA	112449658	chr14	82232686	82232686	+	5.76836e-05	0.00506707	33.0963	1	CpG	Hyper	-33.0963
XR_139244	LOC100848091	uncharacterized LOC100848091	100848091	chr3	17542862	17542862	+	9.20461e-05	0.006726	32.5815	3	CpG	Hyper	-32.5815
XR_234168	LOC101907483	uncharacterized LOC101907483	101907483	chr3	118620147	118620147	+	5.28061e-05	0.00479279	34.0634	4	CpG	Hyper	-34.0634
XR_234722	LOC100847453	uncharacterized LOC100847453	100847453	chr5	104011294	104011294	+	5.56117e-05	0.00495601	29.089	4	CpG	Hyper	-29.089
XR_234722	LOC100847453	uncharacterized LOC100847453	100847453	chr5	104017850	104017850	-	1.18392e-06	0.000422972	31.9704	4	CpG	Hyper	-31.9704
XR_234812	LOC101908206	uncharacterized LOC101908206	101908206	chr5	116961340	116961340	-	8.71441e-05	0.00649679	28.5379	4	CpG	Hyper	-28.5379
XR_234812	LOC101908206	uncharacterized LOC101908206	101908206	chr5	116961415	116961415	-	0.000163973	0.00947677	25.565	4	CpG	Hyper	-25.565
XR_234826	LOC101905490	uncharacterized LOC101905490	101905490	chr6	577874	577874	-	2.03656e-06	0.000600844	27.6135	4	CpG	Hyper	-27.6135
XR_234826	LOC101905490	uncharacterized LOC101905490	101905490	chr6	577974	577974	-	1.60931e-06	0.00051946	28.1654	4	CpG	Hyper	-28.1654
XR_235165	LOC101901950	uncharacterized LOC101901950	101901950	chr7	15385728	15385728	-	4.31282e-09	7.87985e-06	25.1072	4	CpG	Hyper	-25.1072
XR_235694	LOC101902998	uncharacterized LOC101902998	101902998	chr8	94634923	94634923	+	0.00016769	0.00960089	28.7879	4	CpG	Hyper	-28.7879
XR_235738	LOC101903820	uncharacterized LOC101903820	101903820	chr8	109662155	109662155	+	7.90153e-05	0.00612334	26.7575	4	CpG	Hyper	-26.7575
XR_235738	LOC101903820	uncharacterized LOC101903820	101903820	chr8	109820621	109820621	-	7.76117e-05	0.00606218	25.1667	4	CpG	Hyper	-25.1667
XR_235841	LOC101904646	uncharacterized LOC101904646	101904646	chr9	49891737	49891737	+	2.05952e-12	1.48339e-08	45.3548	4	CpG	Hyper	-45.3548
XR_235954	LOC101903629	uncharacterized LOC101903629	101903629	chr9	101395540	101395540	-	4.30683e-05	0.00422502	27.191	4	CpG	Hyper	-27.191
XR_236225	LOC101902531	uncharacterized LOC101902531	101902531	chr10	84121153	84121153	-	1.67257e-05	0.00233414	33.908	4	CpG	Hyper	-33.908
XR_236225	LOC101902531	uncharacterized LOC101902531	101902531	chr10	84121162	84121162	-	9.75222e-07	0.000369868	38.0701	4	CpG	Hyper	-38.0701
XR_236421	LOC101904757	uncharacterized LOC101904757	101904757	chr11	65203911	65203911	-	0.000104541	0.00728055	31.9073	4	CpG	Hyper	-31.9073
XR_237661	LOC100335879	uncharacterized LOC100335879	100335879	chr15	83773871	83773871	+	1.13543e-05	0.00181668	28.7387	4	CpG	Hyper	-28.7387
XR_237661	LOC100335879	uncharacterized LOC100335879	100335879	chr15	83821039	83821039	-	0.00010978	0.00749066	25.0409	4	CpG	Hyper	-25.0409
XR_238184	LOC100849610	uncharacterized LOC100849610	100849610	chr17	66686931	66686931	+	1.67528e-06	0.000531694	33.5784	4	CpG	Hyper	-33.5784
XR_238365	LOC101902852	uncharacterized LOC101902852	101902852	chr18	37734075	37734075	-	0.000162213	0.00941532	26.7431	4	CpG	Hyper	-26.7431
XR_238697	LOC101902854	uncharacterized LOC101902854	101902854	chr19	34097230	34097230	-	2.46374e-08	2.82057e-05	31.0019	4	CpG	Hyper	-31.0019
XR_238789	LOC100848007	uncharacterized LOC100848007	100848007	chr19	49558190	49558190	-	3.54464e-06	0.000853609	32.6389	4	CpG	Hyper	-32.6389
XR_239483	LOC101904705	uncharacterized LOC101904705	101904705	chr22	59122313	59122313	-	1.44243e-05	0.00211722	29.4872	4	CpG	Hyper	-29.4872
XR_239486	LOC101905309	uncharacterized LOC101905309	101905309	chr22	60057055	60057055	+	4.83173e-06	0.00105089	28.5198	4	CpG	Hyper	-28.5198
XR_239486	LOC101905309	uncharacterized LOC101905309	101905309	chr22	60082540	60082540	+	1.42807e-06	0.000479424	35.4186	4	CpG	Hyper	-35.4186
XR_239526	LOC101907794	uncharacterized LOC101907794	101907794	chr23	11010990	11010990	-	5.27713e-06	0.00111331	26.9732	4	CpG	Hyper	-26.9732
XR_240040	LOC101905312	zinc finger protein 436-like	101905312	chr25	27491788	27491788	-	3.33466e-06	0.000819112	29.2045	1	CpG	Hyper	-29.2045
XR_240100	LOC101905575	uncharacterized LOC101905575	101905575	chr25	37592579	37592579	-	0.000122382	0.00799652	28.1527	4	CpG	Hyper	-28.1527
XR_804069	LOC104970777	uncharacterized LOC104970777	104970777	chr1	2011616	2011616	-	2.15924e-05	0.00273599	35.374	3	CpG	Hyper	-35.374
XR_804089	LOC104970788	uncharacterized LOC104970788	104970788	chr1	8147069	8147069	+	1.31433e-10	5.04037e-07	42.6551	3	CpG	Hyper	-42.6551
XR_804856	LOC104971213	uncharacterized LOC104971213	104971213	chr2	46860763	46860763	+	2.52654e-06	0.000691182	25.2523	2	CpG	Hyper	-25.2523
XR_805387	LOC101907327	uncharacterized LOC101907327	101907327	chr3	20956714	20956714	-	3.8276e-12	2.46882e-08	28.125	3	CpG	Hyper	-28.125
XR_805476	LOC104971585	uncharacterized LOC104971585	104971585	chr3	31796572	31796572	+	0.000157108	0.009241	25.7362	3	CpG	Hyper	-25.7362
XR_806416	LOC104972290	uncharacterized LOC104972290	104972290	chr4	113595124	113595124	+	3.09117e-07	0.000169755	31.0408	2	CpG	Hyper	-31.0408
XR_806444	LOC107131328	uncharacterized LOC107131328	107131328	chr4	118592533	118592533	+	4.47204e-09	8.00298e-06	36.9697	3	CpG	Hyper	-36.9697
XR_806635	HDAC7	histone deacetylase 7	509843	chr5	32458803	32458803	-	7.27105e-06	0.00136473	33.7044	3	CpG	Hyper	-33.7044
XR_806635	HDAC7	histone deacetylase 7	509843	chr5	32461859	32461859	-	2.64714e-05	0.00310249	32.1533	3	CpG	Hyper	-32.1533
XR_808046	LOC104968993	uncharacterized LOC104968993	104968993	chr7	95826048	95826048	-	1.31902e-06	0.000454406	29.8344	3	CpG	Hyper	-29.8344
XR_808443	CNTFR	ciliary neurotrophic factor receptor	539548	chr8	75938222	75938222	-	1.06741e-06	0.000395015	29.0909	2	CpG	Hyper	-29.0909
XR_809146	LOC101905427	uncharacterized LOC101905427	101905427	chr10	21370395	21370395	-	4.65382e-06	0.00102525	28.1128	3	CpG	Hyper	-28.1128
XR_809225	LOC104973118	uncharacterized LOC104973118	104973118	chr10	32777966	32777966	+	3.92331e-05	0.00397539	27.193	3	CpG	Hyper	-27.193
XR_809591	LOC104973285	uncharacterized LOC104973285	104973285	chr11	3685263	3685263	-	9.25599e-06	0.00158794	25.5952	3	CpG	Hyper	-25.5952
XR_809591	LOC104973285	uncharacterized LOC104973285	104973285	chr11	3685277	3685277	-	5.26608e-07	0.000245764	37.1429	3	CpG	Hyper	-37.1429
XR_810009	LOC104973485	uncharacterized LOC104973485	104973485	chr11	98837838	98837838	-	1.55939e-05	0.00223159	26.0844	3	CpG	Hyper	-26.0844
XR_810071	LOC104973519	uncharacterized LOC104973519	104973519	chr11	105122689	105122689	+	0.00017122	0.00972744	25.5928	3	CpG	Hyper	-25.5928
XR_810071	LOC104973519	uncharacterized LOC104973519	104973519	chr11	105131057	105131057	-	2.12261e-05	0.00270966	34.6467	3	CpG	Hyper	-34.6467
XR_810071	LOC104973519	uncharacterized LOC104973519	104973519	chr11	105131067	105131067	-	0.000141226	0.00866125	32.4174	3	CpG	Hyper	-32.4174
XR_810071	LOC104973519	uncharacterized LOC104973519	104973519	chr11	105131144	105131144	-	4.02547e-10	1.24849e-06	48.5238	3	CpG	Hyper	-48.5238
XR_810071	LOC104973519	uncharacterized LOC104973519	104973519	chr11	105136730	105136730	+	4.87094e-05	0.00456218	31.1066	3	CpG	Hyper	-31.1066
XR_810261	LOC104973609	uncharacterized LOC104973609	104973609	chr12	54800811	54800811	-	5.94223e-07	0.00026626	41.2281	3	CpG	Hyper	-41.2281
XR_810261	LOC104973609	uncharacterized LOC104973609	104973609	chr12	54800834	54800834	-	3.5167e-08	3.65299e-05	46.3716	3	CpG	Hyper	-46.3716
XR_810400	LOC104973680	uncharacterized LOC104973680	104973680	chr12	86254946	86254946	+	0.000137358	0.00852571	30.3268	3	CpG	Hyper	-30.3268
XR_810400	LOC104973680	uncharacterized LOC104973680	104973680	chr12	86254967	86254967	+	6.18491e-05	0.0052939	27.3954	3	CpG	Hyper	-27.3954
XR_810400	LOC104973680	uncharacterized LOC104973680	104973680	chr12	86254974	86254974	+	9.05989e-06	0.00156446	31.2457	3	CpG	Hyper	-31.2457
XR_811073	LOC104973994	uncharacterized LOC104973994	104973994	chr14	11763625	11763625	+	6.21714e-06	0.0012334	35.1326	3	CpG	Hyper	-35.1326
XR_811073	LOC104973994	uncharacterized LOC104973994	104973994	chr14	11763660	11763660	+	1.01651e-08	1.50664e-05	44.6667	3	CpG	Hyper	-44.6667
XR_811112	LOC101905779	uncharacterized LOC101905779	101905779	chr14	19755168	19755168	+	1.38407e-05	0.00206008	29.8226	3	CpG	Hyper	-29.8226
XR_811724	LOC101903906	uncharacterized LOC101903906	101903906	chr15	80752681	80752681	+	7.56438e-06	0.00139642	27.7235	3	CpG	Hyper	-27.7235
XR_811837	LOC100848959	uncharacterized LOC100848959	100848959	chr16	14480186	14480186	-	1.31265e-05	0.00198817	31.07	3	CpG	Hyper	-31.07
XR_811837	LOC100848959	uncharacterized LOC100848959	100848959	chr16	14480257	14480257	+	2.31647e-05	0.00285297	28.5714	3	CpG	Hyper	-28.5714
XR_811837	LOC100848959	uncharacterized LOC100848959	100848959	chr16	14480285	14480285	+	3.83125e-06	0.000899952	32.088	3	CpG	Hyper	-32.088
XR_812501	LOC104974710	uncharacterized LOC104974710	104974710	chr17	71532691	71532691	-	4.96466e-05	0.00461526	34.7089	3	CpG	Hyper	-34.7089
XR_813537	LOC101907523	uncharacterized LOC101907523	101907523	chr19	58640570	58640570	-	9.83473e-08	7.79096e-05	40.276	3	CpG	Hyper	-40.276
XR_814609	LOC104975568	uncharacterized LOC104975568	104975568	chr22	49915410	49915410	+	0.000101716	0.00713983	31.9008	2	CpG	Hyper	-31.9008
XR_814675	LOC104975605	uncharacterized LOC104975605	104975605	chr22	56382815	56382815	-	4.51547e-05	0.00435225	25.979	3	CpG	Hyper	-25.979
XR_814995	LOC104969889	uncharacterized LOC104969889	104969889	chr23	48375140	48375140	-	2.04171e-05	0.00264685	27.7778	2	CpG	Hyper	-27.7778
XR_815049	LOC104975719	uncharacterized LOC104975719	104975719	chr24	1479630	1479630	+	8.13436e-08	6.77022e-05	30.3658	2	CpG	Hyper	-30.3658
XR_815225	LOC101903413	uncharacterized LOC101903413	101903413	chr24	45217195	45217195	+	2.72664e-09	5.65788e-06	39.9068	3	CpG	Hyper	-39.9068
XR_816450	LOC101902145	uncharacterized LOC101902145	101902145	chr29	32771602	32771602	+	5.37998e-07	0.000249269	27.0335	3	CpG	Hyper	-27.0335
XR_816495	LOC104976269	uncharacterized LOC104976269	104976269	chr29	39813083	39813083	-	2.08801e-07	0.000130167	31.7391	3	CpG	Hyper	-31.7391
XR_816495	LOC104976269	uncharacterized LOC104976269	104976269	chr29	39813095	39813095	-	4.91041e-06	0.00106069	28.04	3	CpG	Hyper	-28.04
XR_816587	LOC104976302	uncharacterized LOC104976302	104976302	chr29	47574587	47574587	+	8.90445e-07	0.000346755	27.3231	3	CpG	Hyper	-27.3231
XR_816587	LOC104976302	uncharacterized LOC104976302	104976302	chr29	47616393	47616393	+	0.000172417	0.00976312	26.2077	3	CpG	Hyper	-26.2077
XR_816587	LOC104976302	uncharacterized LOC104976302	104976302	chr29	47622632	47622632	+	3.1998e-05	0.00349316	27.3173	3	CpG	Hyper	-27.3173
XR_816590	LOC104976304	uncharacterized LOC104976304	104976304	chr29	48140113	48140113	+	1.36119e-05	0.00203721	40.7752	3	CpG	Hyper	-40.7752
XR_817046	LOC101905296	uncharacterized LOC101905296	101905296	chrX	103637568	103637568	-	1.38737e-05	0.00206405	35.6561	3	CpG	Hyper	-35.6561
NM_001001140	GDF6	growth differentiation factor 6	407175	chr14	68057123	68057123	-	2.68392e-07	0.000155037	-26.0266	1	CpG	Hypo	26.0266
NM_001001153	MOGAT1	monoacylglycerol O-acyltransferase 1	407225	chr2	110844633	110844633	+	4.66405e-07	0.000226325	-29.8281	2	CpG	Hypo	29.8281
NM_001002892	ST3GAL2	ST3 beta-galactoside alpha-2,3-sialyltransferase 2	444879	chr18	1707796	1707796	-	3.63901e-05	0.00379421	-26.4444	2	CpG	Hypo	26.4444
NM_001014861	NR1H3	nuclear receptor subfamily 1 group H member 3	507176	chr15	77134700	77134700	+	5.09233e-05	0.00468598	-28.299	1	CpG	Hypo	28.299
NM_001014940	TMEM35A	transmembrane protein 35A	533337	chrX	51077090	51077090	+	5.66457e-07	0.0002586	-25.4777	1	CpG	Hypo	25.4777
NM_001024533	SLA	Src like adaptor	513589	chr14	8366067	8366067	+	9.42746e-07	0.000360834	-29.5165	2	CpG	Hypo	29.5165
NM_001030304	ALX4	ALX homeobox 4	594846	chr15	74443172	74443172	+	0.000137733	0.00853585	-25.8321	1	CpG	Hypo	25.8321
NM_001034237	MED6	mediator complex subunit 6	505293	chr10	82226081	82226081	-	2.78123e-05	0.00319268	-25.0052	2	CpG	Hypo	25.0052
NM_001034377	TSC22D1	TSC22 domain family member 1	510359	chr12	14677895	14677895	-	1.35134e-07	9.6297e-05	-43.3418	1	CpG	Hypo	43.3418
NM_001034388	PSMB9	proteasome subunit beta 9	510593	chr23	7187546	7187546	-	3.62528e-11	1.93081e-07	-25.6757	2	CpG	Hypo	25.6757
NM_001034553	PINX1	PIN2 (TERF1) interacting telomerase inhibitor 1	525027	chr8	8507161	8507161	+	8.05697e-06	0.00145102	-34.2562	2	CpG	Hypo	34.2562
NM_001034553	PINX1	PIN2 (TERF1) interacting telomerase inhibitor 1	525027	chr8	8507164	8507164	+	2.68777e-06	0.000716121	-35.7314	2	CpG	Hypo	35.7314
NM_001034553	PINX1	PIN2 (TERF1) interacting telomerase inhibitor 1	525027	chr8	8507166	8507166	+	9.64704e-06	0.00163317	-33.3567	2	CpG	Hypo	33.3567
NM_001034553	PINX1	PIN2 (TERF1) interacting telomerase inhibitor 1	525027	chr8	8507203	8507203	+	6.78682e-08	5.96853e-05	-40.4713	2	CpG	Hypo	40.4713
NM_001034553	PINX1	PIN2 (TERF1) interacting telomerase inhibitor 1	525027	chr8	8507239	8507239	+	0.000164851	0.00950692	-28.5449	2	CpG	Hypo	28.5449
NM_001034676	NKX2-3	NK2 homeobox 3	539451	chr26	20519754	20519754	-	8.95034e-06	0.00155231	-31.6185	2	CpG	Hypo	31.6185
NM_001034676	NKX2-3	NK2 homeobox 3	539451	chr26	20537234	20537234	-	2.24704e-05	0.00280588	-27.071	2	CpG	Hypo	27.071
NM_001034744	TMEM37	transmembrane protein 37	613815	chr2	71228327	71228327	-	8.32761e-05	0.0063275	-25.628	2	CpG	Hypo	25.628
NM_001034756	MED10	mediator complex subunit 10	614276	chr20	66833861	66833861	+	0.000150145	0.00900142	-32.6571	2	CpG	Hypo	32.6571
NM_001035277	CDH13	cadherin 13	512302	chr18	9192414	9192414	-	0.000103088	0.00721208	-30.5655	2	CpG	Hypo	30.5655
NM_001035279	NKG7	natural killer cell granule protein 7	513006	chr18	57442456	57442456	-	5.79485e-07	0.000262299	-31.9792	1	CpG	Hypo	31.9792
NM_001035474	C15H11orf58	chromosome 15 C11orf58 homolog	616182	chr15	35662152	35662152	-	3.27571e-06	0.000809882	-37.7276	2	CpG	Hypo	37.7276
NM_001038071	MAP2K2	mitogen-activated protein kinase kinase 2	510434	chr7	19919123	19919123	-	8.70037e-05	0.00649098	-26.9892	2	CpG	Hypo	26.9892
NM_001038137	MOSPD1	motile sperm domain containing 1	523578	chrX	18598780	18598780	-	2.95283e-10	9.76254e-07	-34.2105	1	CpG	Hypo	34.2105
NM_001038137	MOSPD1	motile sperm domain containing 1	523578	chrX	18598794	18598794	-	1.12614e-10	4.48151e-07	-34.7826	1	CpG	Hypo	34.7826
NM_001038540	PFDN4	prefoldin subunit 4	514621	chr13	81629782	81629782	-	7.01566e-06	0.00133278	-25.2015	1	CpG	Hypo	25.2015
NM_001038541	ABHD16B	abhydrolase domain containing 16B	514829	chr13	53957760	53957760	-	4.47907e-05	0.0043325	-28.4041	2	CpG	Hypo	28.4041
NM_001038556	MMP23	matrix metallopeptidase 23	527590	chr16	51004459	51004459	-	4.9554e-08	4.7199e-05	-26.59	2	CpG	Hypo	26.59
NM_001040560	ZNHIT2	zinc finger HIT-type containing 2	539138	chr29	43323094	43323094	-	4.33925e-05	0.00424541	-25.9921	2	CpG	Hypo	25.9921
NM_001040596	RABIF	RAB interacting factor	616779	chr16	79926312	79926312	-	8.16538e-07	0.000326134	-38.7899	2	CpG	Hypo	38.7899
NM_001040605	FGF4	fibroblast growth factor 4	618474	chr29	47005516	47005516	+	6.04626e-05	0.00521982	-27.0552	2	CpG	Hypo	27.0552
NM_001045869	ATP6V1F	ATPase H+ transporting V1 subunit F	282405	chr4	92818499	92818499	-	2.04756e-05	0.00265075	-32.807	1	CpG	Hypo	32.807
NM_001045923	PLS3	plastin 3	505687	chrX	64141361	64141361	+	2.15168e-05	0.00273141	-28.2515	2	CpG	Hypo	28.2515
NM_001046157	SPON2	spondin 2	513844	chr6	117228973	117228973	-	2.00457e-05	0.00262197	-34.3307	1	CpG	Hypo	34.3307
NM_001046157	SPON2	spondin 2	513844	chr6	117228980	117228980	-	4.33418e-06	0.000976975	-37.6564	1	CpG	Hypo	37.6564
NM_001046157	SPON2	spondin 2	513844	chr6	117228998	117228998	-	1.07309e-05	0.00175166	-35.5556	1	CpG	Hypo	35.5556
NM_001046157	SPON2	spondin 2	513844	chr6	117229016	117229016	-	1.14241e-05	0.00182383	-35.3333	1	CpG	Hypo	35.3333
NM_001046208	STXBP2	syntaxin binding protein 2	515618	chr7	16485392	16485392	-	7.3196e-06	0.00136971	-25.7793	2	CpG	Hypo	25.7793
NM_001046212	CLEC3B	C-type lectin domain family 3 member B	515783	chr22	54169838	54169838	+	8.11212e-07	0.000324752	-28.5768	1	CpG	Hypo	28.5768
NM_001046471	CDC42EP4	CDC42 effector protein 4	540152	chr19	58057152	58057152	-	3.32691e-06	0.000817668	-29.1062	1	CpG	Hypo	29.1062
NM_001046555	ADCYAP1	adenylate cyclase activating polypeptide 1	615187	chr24	35737934	35737934	-	5.60028e-06	0.00115575	-25.9598	1	CpG	Hypo	25.9598
NM_001075175	SEC11C	SEC11 homolog C, signal peptidase complex subunit	504842	chr24	58123203	58123203	-	5.30673e-06	0.00111794	-29.7354	2	CpG	Hypo	29.7354
NM_001075245	MGME1	mitochondrial genome maintenance exonuclease 1	506205	chr13	38242616	38242616	+	2.2095e-08	2.61989e-05	-36.9213	1	CpG	Hypo	36.9213
NM_001075324	EMP2	epithelial membrane protein 2	507667	chr25	9259895	9259895	-	3.6068e-06	0.000862619	-30.4279	1	CpG	Hypo	30.4279
NM_001075443	LDHD	lactate dehydrogenase D	510284	chr18	2456929	2456929	-	2.68696e-06	0.000716121	-37.3188	1	CpG	Hypo	37.3188
NM_001075500	SPOCK1	SPARC (osteonectin), cwcv and kazal like domains proteoglycan 1	511211	chr7	48486183	48486183	+	6.78004e-06	0.00130467	-36.2552	1	CpG	Hypo	36.2552
NM_001075515	NT5C3B	5'-nucleotidase, cytosolic IIIB	511449	chr19	42016205	42016205	+	6.92261e-06	0.00132219	-38.3399	2	CpG	Hypo	38.3399
NM_001075633	PTCRA	pre T cell antigen receptor alpha	513669	chr23	16543265	16543265	+	8.29463e-06	0.00147649	-27.0984	1	CpG	Hypo	27.0984
NM_001075729	URM1	ubiquitin related modifier 1	515890	chr11	98959198	98959198	+	7.56037e-13	6.10091e-09	-48.764	3	CpG	Hypo	48.764
NM_001075814	RGS11	regulator of G protein signaling 11	521040	chr25	305328	305328	+	1.40362e-05	0.0020789	-27.596	2	CpG	Hypo	27.596
NM_001075832	EFHD1	EF-hand domain family member D1	522462	chr3	112411997	112411997	-	4.10662e-05	0.00410058	-30.5128	1	CpG	Hypo	30.5128
NM_001075846	C1QTNF9	C1q and TNF related 9	523616	chr12	34287564	34287564	-	5.1945e-05	0.00474289	-27.71	2	CpG	Hypo	27.71
NM_001075939	DOK5	docking protein 5	530813	chr13	82042702	82042702	+	3.69196e-05	0.00382774	-26.3667	2	CpG	Hypo	26.3667
NM_001075953	CALY	calcyon neuron specific vesicular protein	531593	chr26	25669057	25669057	+	5.79309e-05	0.00507832	-25.602	2	CpG	Hypo	25.602
NM_001075999	XXYLT1	xyloside xylosyltransferase 1	533703	chr1	72418377	72418377	-	2.74753e-06	0.000726151	-28.4864	1	CpG	Hypo	28.4864
NM_001076020	CADPS	calcium dependent secretion activator	534328	chr22	38582937	38582937	+	5.6556e-07	0.000258466	-37.3626	1	CpG	Hypo	37.3626
NM_001076095	RAB39B	RAB39B, member RAS oncogene family	537560	chrX	35766250	35766250	-	1.17942e-08	1.69898e-05	-29.2818	1	CpG	Hypo	29.2818
NM_001076377	TMEM204	transmembrane protein 204	615464	chr25	1202308	1202308	-	1.72137e-06	0.000538478	-30.2885	1	CpG	Hypo	30.2885
NM_001076377	TMEM204	transmembrane protein 204	615464	chr25	1202320	1202320	-	3.57403e-06	0.000857963	-28.8462	1	CpG	Hypo	28.8462
NM_001076950	ARPP21	cAMP regulated phosphoprotein 21	618648	chr22	9619849	9619849	-	8.84787e-05	0.00656149	-26.7052	1	CpG	Hypo	26.7052
NM_001077041	AMN	amnion associated transmembrane protein	767976	chr21	67643409	67643409	+	2.62125e-06	0.000706479	-32.0346	2	CpG	Hypo	32.0346
NM_001077485	BMF	Bcl2 modifying factor	541141	chr10	35751884	35751884	+	1.75483e-06	0.000543988	-34.1137	1	CpG	Hypo	34.1137
NM_001077836	SLC6A1	solute carrier family 6 member 1	407118	chr22	55094595	55094595	+	2.54469e-05	0.00301895	-25.2349	1	CpG	Hypo	25.2349
NM_001077867	SLC51B	solute carrier family 51 beta subunit	507185	chr10	11983365	11983365	+	1.17394e-11	6.86648e-08	-36.9992	2	CpG	Hypo	36.9992
NM_001077884	MRPL23	mitochondrial ribosomal protein L23	508825	chr29	49544863	49544863	+	2.43208e-05	0.00293369	-27.4573	1	CpG	Hypo	27.4573
NM_001077909	INSIG1	insulin induced gene 1	511899	chr4	117150876	117150876	+	0.000118585	0.0078421	-28.6849	1	CpG	Hypo	28.6849
NM_001078092	WWOX	WW domain containing oxidoreductase	618792	chr18	5548724	5548724	+	1.83075e-05	0.00247798	-30.812	1	CpG	Hypo	30.812
NM_001078141	IFITM3	interferon induced transmembrane protein 3	777594	chr29	50920750	50920750	-	6.56357e-05	0.0054765	-31.7521	2	CpG	Hypo	31.7521
NM_001079629	TSPAN8	tetraspanin 8	617508	chr5	750595	750595	-	2.25101e-05	0.00280615	-36.3636	2	CpG	Hypo	36.3636
NM_001080225	LRPAP1	LDL receptor related protein associated protein 1	504957	chr6	115394244	115394244	+	1.59433e-06	0.000516702	-33.462	1	CpG	Hypo	33.462
NM_001080912	LHPP	phospholysine phosphohistidine inorganic pyrophosphate phosphatase	534183	chr26	44104436	44104436	+	4.11409e-05	0.00410427	-29.4432	1	CpG	Hypo	29.4432
NM_001080912	LHPP	phospholysine phosphohistidine inorganic pyrophosphate phosphatase	534183	chr26	44104451	44104451	+	0.000116591	0.00775714	-26.9328	1	CpG	Hypo	26.9328
NM_001081721	TCF15	transcription factor 15	518491	chr13	60450903	60450903	-	2.46678e-08	2.82057e-05	-31.8307	2	CpG	Hypo	31.8307
NM_001083422	STK17A	serine/threonine kinase 17a	513665	chr4	77636556	77636556	+	1.04954e-05	0.00172734	-41.8182	1	CpG	Hypo	41.8182
NM_001083464	EEFSEC	eukaryotic elongation factor, selenocysteine-tRNA specific	532824	chr22	59440738	59440738	+	1.64438e-07	0.000110282	-32.5957	2	CpG	Hypo	32.5957
NM_001083721	TMEM255A	transmembrane protein 255A	533569	chrX	4875445	4875445	-	1.65852e-06	0.000528641	-26.4463	1	CpG	Hypo	26.4463
NM_001098157	ZBTB33	zinc finger and BTB domain containing 33	784871	chrX	4819758	4819758	+	8.52285e-07	0.000336252	-30.3922	1	CpG	Hypo	30.3922
NM_001098157	ZBTB33	zinc finger and BTB domain containing 33	784871	chrX	4819798	4819798	+	5.22421e-06	0.00110429	-26.4151	1	CpG	Hypo	26.4151
NM_001098465	THAP7	THAP domain containing 7	789768	chr17	72341286	72341286	-	4.34717e-06	0.000978973	-27.8551	1	CpG	Hypo	27.8551
[truncated: 641 more rows]
